# Supplementary material for: Integrative Taxonomy of Southeast Asian Snail-Eating Turtles (Geoemydidae: Malayemys) Reveals a New Species and Mitochondrial Introgression
Source: PLoS One. 2016 Apr 6;11(4):e0153108. doi: 10.1371/journal.pone.0153108 (PMC4822821; doi:10.1371/journal.pone.0153108)
Supplement: S1 FASTA — (FAS) [file pone.0153108.s001.fas]

>MTD_T_13092
TGAAACTTTGGCTCACTACTAGGCACCTGCCTAATCTTACAAATCACCACAGGAATCTTCCTAGCAATACACTACTCACC
AGACATTTCATTAGCATTCTCATCAATCACTCACATCACCCGAGATGTACAATACGGATGACTAATTCGCAACATACATG
CTAACGGAGCCTCCATCTTCTTTATATGTATTTACCTTCACATTGGCCGAGGACTCTATTATGGTTCATATTTGTACAAA
GAAACTTGAAACACAGGAGTAATTCTACTATTACTAACCATAGCCACAGCATTCATAGGCTATGTCTTGCCATGAGGCCA
AATATCATTTTGAGGCGCCACCGTAATTACCAACCTACTCTCAGCCACTCCATATATTGGTGATACTTTAGTACAATGAA
TTTGAGGCGGATTCTCGGTAGACAACGCAACTCTTACCCGATTCTTTACCTTCCACTTCCTACTCCCATTCATCATTGCA
GGCTTAGCAATTGTACACCTACTATTCCTCCATGAAACAGGATCAAACAACCCAACAGGACTAAACTCAAATACTGACAA
AATCCCTTTCCACCCATACTTTTCATATAAAGACCTACTAGGAATTATTCTAACTTTAACCTTACTACTAAACCTAGCCT
TATTCTCCCCAAACCTTTTAGGTGACCCAGACAATTTCATTCCAGCTAACCCGATATCAACTCCATCCCACATCAAACCA
GAATGATACTTTCTCTTTGCATACGCAATTCTCCGATCTATCCCAAACAAACTAGGAGGCGTACTAGCTATACTATCCTC
TATCCTCATATTACTTACAATACCAGCCCTACACACATCAAAACAACGCACAGCCCTATTCCGACCACTCACTCAAATTC
TATTCTGATGCTTAACAGCTAACGTACTAATCCTCACATGGATCGGAGGTCAACCAGCCGAAAATCCATTCACCACTATT
GGACAAGCAGCCTCTATCCTATACTTTATAATCCCCCTAATACTTATACCTCTCACAGGATTAATTGAAAACAAAATAAT
AAATCAAAAAAACTAAAAACATTCTAGTAGCTTAACCT
>MTD_T_13093
TGAAACTTTGGCTCACTACTAGGCACCTGCCTAATCTTACAAATCACCACAGGAATCTTCCTAGCAATACACTACTCACC
AGACATTTCATTAGCATTCTCATCAATCACTCACATCACCCGAGATGTACAATACGGATGACTAATTCGCAACATACATG
CTAACGGAGCCTCCATCTTCTTTATATGTATTTACCTTCACATTGGCCGAGGACTCTATTATGGTTCATATTTGTACAAA
GAAACTTGAAACACAGGAGTAATTCTACTATTACTAACCATAGCCACAGCATTCATAGGCTATGTCTTGCCATGAGGCCA
AATATCATTTTGAGGCGCCACCGTAATTACCAACCTACTCTCAGCCACTCCATATATTGGTGATACTTTAGTACAATGAA
TTTGAGGCGGATTCTCGGTAGACAACGCAACTCTTACCCGATTCTTTACCTTCCACTTCCTACTCCCATTCATCATTGCA
GGCTTAGCAATTGTACACCTACTATTCCTCCATGAAACAGGATCAAACAACCCAACAGGACTAAACTCAAATACTGACAA
AATCCCTTTCCACCCATACTTTTCATATAAAGACCTACTAGGAATTATTCTAACTTTAACCTTACTACTAAACCTAGCCT
TATTCTCCCCAAACCTTTTAGGTGACCCAGACAATTTCATACCAGCTAACCCGATATCAACTCCATCCCACATCAAACCA
GAATGATACTTTCTCTTTGCATACGCAATTCTCCGATCTATCCCAAACAAACTAGGAGGCGTACTAGCTATACTATCCTC
TATCCTCATATTACTTACAATACCAGCCCTACACACATCAAAACAACGCACAGCCCTATTCCGACCACTCACTCAAATTC
TATTCTGATGCTTAACAGCTAACGTACTAATCCTCACATGGATCGGAGGTCAACCAGCCGAAAATCCATTCACCACTATT
GGACAAGCAGCCTCTATCCTATACTTTATAATCCCCCTAATACTTATACCTCTCACAGGATTAATTGAAAACAAAATAAT
AAATCAAAAAAACTAAAAACATTCTAGTAGCTTAACCT
>MTD_T_13094
TGAAACTTCGGCTCACTACTAGGCACCTGCCTAATCTTACAAATTACTACAGGAATCTTCCTAGCAATACACTACTCACC
AGACATCTCATTAGCATTCTCATCAATCACCCACATTACCCGAGACGTACAATACGGCTGACTTATTCGTAACACACATG
CTAACGGAGCCTCCATCTTCTTCATATGTATCTACCTTCACATCGGCCGAGGACTCTATTATGGTTCATACTTATACAAA
GAAACTTGAAATACAGGAGTAATCCTACTATTATTAACCATGGCCACAGCATTCATAGGCTACGTATTACCATGAGGCCA
AATATCATTTTGAGGGGCTACCGTAATTACCAATCTACTCTCAGCTACCCCATATATTGGTGATACCCTAGTACAATGAA
TTTGAGGTGGATTCTCAGTAGACAACGCCACTCTTACCCGATTCTTTACCTTCCACTTCCTACTCCCATTCATCATTGCC
GGCTTAGCAATCGTACATCTACTATTCCTCCATGAAACAGGATCAAACAACCCAACAGGACTAAACTCAAACACTGACAA
AATCCCATTCCACCCATACTTTTCATACAAAGACCTACTAGGAATTATCCTAACCCTAACCTTACTACTAAGCTTAACAT
TATTCTCTCCAAACCTTCTAGGCGACCCAGACAATTTTATACCAGCTAACCCCATATCAACCCCATCCCACATCAAACCA
GAATGATACTTTCTCTTTGCATACGCAATTCTCCGATCTATCCCAAACAAACTAGGAGGCGTACTAGCCATACTATCCTC
CATCCTCATACTACTTGCAATACCAACTCTACACACATCAAAACAACGCACAGCCCTATTTCGACCACTCACTCAAATTC
TCTTTTGATGCTTAACAGCTAACGTATTAATCCTCACATGAATCGGAGGTCAACCAGCTGAAAATCCATTTACCACTATC
GGCCAAACAGCTTCTATCCTATACTTCACAATCCCCCTAATACTCATACCTCTCACAGGATTAATCGAAAACAAAATAAT
AAACCAAAAAAACTAAAAATATTCTAGTAGCTTAACCT
>MTD_T_13096
TGAAACTTTGGCTCACTACTAGGTACCTGCCTAATCTTACAAATCACCACAGGAATCTTCCTAGCAATACACTACTCACC
AGACATTTCATTAGCATTCTCATCAATTACTCACATCACCCGAGATGTACAATACGGATGACTCATTCGCAATATACATG
CTAACGGAGCCTCCATCTTCTTTATATGTATTTACCTTCACATTGGCCGAGGACTCTATTATGGTTCATACTTATACAAA
GAAACTTGAAACACAGGAGTAATTCTACTATTACTAACCATAGCCACAGCATTCATAGGCTATGTCTTGCCATGAGGCCA
AATATCATTTTGAGGCGCCACCGTAATTACCAACCTACTCTCAGCCACTCCATATATTGGTGATACTTTAGTACAATGAA
TTTGAGGCGGATTCTCAGTAGACAACGCAACCCTTACCCGATTCTTTACCTTCCACTTCCTACTCCCATTTATCATTGCC
GGCTTAGCAATTGTACACCTACTATTCCTCCATGAAACAGGATCAAACAACCCAACAGGACTAAACTCAAACACTGACAA
AATCCCTTTCCACCCATACTTCTCATACAAAGACCTACTAGGAATTATTCTAACTTTAACCTTACTACTAAACCTAGCCT
TATTCTCCCCAAACCTTTTAGGTGACCCAGACAATTTCATACCAGCTAACCCGATATCAACTCCATCCCACATCAAACCA
GAATGATACTTTCTCTTTGCATACGCAATTCTCCGATCTATCCCAAACAAACTAGGAGGCGTACTAGCTATACTATCCTC
TATCCTCATATTACTTGCAATACCAGCTCTACACACCTCAAAACAACGCACAGCCCTATTCCGACCACTCACTCAAATTC
TATTCTGATGCTTAACAGCTAACGTACTAATCCTCACATGGATCGGAGGTCAACCAGCCGAAAATCCATTCACCACTATT
GGACAAGCAGCCTCTATCCTATACTTTATAATCCCCCTAATACTTATACCTCTCACAGGATTAATTGAAAACAAAATAAT
AAACCAAAAAAACTAAAAACATTCTAGTAGCTTAACCT
>MTD_T_13097
TGAAACTTTGGCTCACTACTAGGCACCTGCCTAATCTTACAAATCACCACAGGAATCTTCCTAGCAATACACTACTCACC
AGACATTTCATTAGCATTCTCATCAATCACTCACATCACCCGAGATGTACAATACGGATGACTAATTCGCAACATACATG
CTAACGGAGCCTCCATCTTCTTTATATGTATTTACCTTCACATTGGCCGAGGACTCTATTATGGTTCATATTTGTACAAA
GAAACTTGAAACACAGGAGTAATTCTACTATTACTAACCATAGCCACAGCATTCATAGGCTATGTCTTGCCATGAGGCCA
AATATCATTTTGAGGCGCCACCGTAATTACCAACCTACTCTCAGCCACTCCATATATTGGTGATACTTTAGTACAATGAA
TTTGAGGCGGATTCTCGGTAGACAACGCAACTCTTACCCGATTCTTTACCTTCCACTTTCTACTCCCATTCATCATTGCA
GGCTTAGCAATTGTACACCTACTATTCCTCCATGAAACAGGATCAAACAACCCAACAGGACTAAACTCAAATACTGACAA
AATCCCTTTCCACCCATACTTTTCATATAAAGACCTACTAGGAATTATTCTAACTTTAACCTTACTACTAAACCTAGCCT
TATTCTCCCCAAACCTTTTAGGTGACCCAGACAATTTCATACCAGCTAACCCGATATCAACTCCATCCCACATCAAACCA
GAATGATACTTTCTCTTTGCATACGCAATTCTCCGATCTATCCCAAACAAACTAGGAGGCGTACTAGCTATACTATCCTC
TATCCTCATATTACTTACAATACCAGCCCTACACACATCAAAACAACGCACAGCCCTATTCCGACCACTCACTCAAATTC
TATTCTGATGCTTAACAGCTAACGTACTAATCCTCACATGGATCGGAGGTCAACCAGCCGAAAATCCATTCACCACTATT
GGACAAGCAGCCTCTATCCTATACTTTATAATCCCCCTAATACTTATACCTCTCACAGGATTAATTGAAAACAAAATAAT
AAATCAAAAAAACTAAAAACATTCTAGTAGCTTAACCT
>MTD_T_13098
TGAAACTTTGGCTCACTACTAGGCACCTGCCTAATCTTACAAATCACCACAGGAATCTTCCTAGCAATACACTACTCACC
AGACATTTCATTAGCATTCTCATCAATCACTCACATCACCCGAGATGTACAATACGGATGACTAATTCGCAACATACATG
CTAACGGAGCCTCCATCTTCTTTATATGTATTTACCTTCACATTGGCCGAGGACTCTATTATGGTTCATATTTGTACAAA
GAAACTTGAAACACAGGAGTAATTCTACTATTACTAACCATAGCCACAGCATTCATAGGCTATGTCTTGCCATGAGGCCA
AATATCATTTTGAGGCGCCACCGTAATTACCAACCTACTCTCAGCCACTCCATATATTGGTGATACTTTAGTACAATGAA
TTTGAGGCGGATTCTCGGTAGACAACGCAACTCTTACCCGATTCTTTACCTTCCACTTCCTACTCCCATTCATCATTGCA
GGCTTAGCAATTGTACACCTACTATTCCTCCATGAAACAGGATCAAACAACCCAACAGGACTAAACTCAAATACTGACAA
AATCCCTTTCCACCCATACTTTTCATATAAAGACCTACTAGGAATTATTCTAACTTTAACCTTACTACTAAACCTAGCCT
TATTCTCCCCAAACCTTTTAGGTGACCCAGACAATTTCATACCAGCTAACCCGATATCAACTCCATCCCACATCAAACCA
GAATGATACTTTCTCTTTGCATACGCAATTCTCCGATCTATCCCAAACAAACTAGGAGGCGTACTAGCTATACTATCCTC
TATCCTCATATTACTTACAATACCAGCCCTACACACATCAAAACAACGCACAGCCCTATTCCGACCACTCACTCAAATTC
TATTCTGATGCTTAACAGCTAACGTACTAATCCTCACATGGATCGGAGGTCAACCAGCCGAAAATCCATTCACCACTATT
GGACAAGCAGCCTCTATCCTATACTTTATAATCCCCCTAATACTTATACCTCTCACAGGATTAATTGAAAACAAAATAAT
AAATCAAAAAAACTAAAAACATTCTAGTAGCTTAACCT
>MTD_T_13099
TGAAACTTTGGCTCACTACTAGGCACCTGCCTAATCTTACAAATCACCACAGGAATCTTCCTAGCAATACACTACTCACC
AGACATTTCATTAGCATTCTCATCAATCACTCACATCACCCGAGATGTACAATACGGATGACTAATTCGCAACATACATG
CTAACGGAGCCTCCATCTTCTTTATATGTATTTACCTTCACATTGGCCGAGGACTCTATTATGGTTCATATTTGTACAAA
GAAACTTGAAACACAGGAGTAATTCTACTATTACTAACCATAGCCACAGCATTCATAGGCTATGTCTTGCCATGAGGCCA
AATATCATTTTGAGGCGCCACCGTAATTACCAACCTACTCTCAGCCACTCCATATATTGGTGATACTTTAGTACAATGAA
TTTGAGGCGGATTCTCGGTAGACAACGCAACTCTTACCCGATTCTTTACCTTCCACTTCCTACTCCCATTCATCATTGCA
GGCTTAGCAATTGTACACCTACTATTCCTCCATGAAACAGGATCAAACAACCCAACAGGACTAAACTCAAATACTGACAA
AATCCCTTTCCACCCATACTTTTCATATAAAGACCTACTAGGAATTATTCTAACTTTAACCTTACTACTAAACCTAGCCT
TATTCTCCCCAAACCTTTTAGGTGACCCAGACAATTTCATACCAGCTAACCCGATATCAACTCCATCCCACATCAAACCA
GAATGATACTTTCTCTTTGCATACGCAATTCTCCGATCTATCCCAAACAAACTAGGAGGCGTACTAGCTATACTATCCTC
TATCCTCATATTACTTACAATACCAGCCCTACACACATCAAAACAACGCACAGCCCTATTCCGACCACTCACTCAAATTC
TATTCTGATGCTTAACAGCTAACGTACTAATCCTCACATGGATCGGAGGTCAACCAGCCGAAAATCCATTCACCACTATT
GGACAAGCAGCCTCTATCCTATACTTTATAATCCCCCTAATACTTATACCTCTCACAGGATTAATTGAAAACAAAATAAT
AAATCAAAAAAACTAAAAACATTCTAGTAGCTTAACCT
>MTD_T_13100
TGAAACTTCGGCTCACTACTAGGCACCTGCCTAATCTTACAAATTACTACAGGAATCTTCCTAGCAATACACTACTCACC
AGACATCTCATTAGCATTCTCATCAATCACCCACATTACCCGAGACGTACAATACGGCTGACTTATTCGTAACACACATG
CTAACGGAGCCTCCATCTTCTTCATATGTATTTACCTTCACATCGGCCGAGGACTCTATTATGGTTCATACTTATACAAA
GAAACTTGAAATACAGGAGTAATCCTACTATTATTAACCATGGCCACAGCATTCATAGGCTACGTATTACCATGAGGCCA
AATATCATTTTGAGGAGCTACCGTAATTACCAACCTACTCTCAGCTACCCCATACATTGGTGATACCCTAGTACAATGAA
TTTGAGGTGGATTCTCGGTAGACAACGCCACTCTTACCCGATTCTTTACCTTCCACTTCCTACTCCCATTCATCATTGCC
GGCTTAGCAATCGTACATCTACTATTCCTCCATGAAACAGGATCAAACAACCCAACAGGACTAAACTCAAACACTGACAA
AATCCCATTCCACCCATACTTTTCATACAAAGACCTACTAGGAATTATCCTAACCCTAACCTTACTACTAAACTTAACAT
TATTCTCTCCAAACCTTCTAGGCGACCCAGACAATTTTATACCAGCTAACCCCATATCAACCCCATCCCACATCAAACCA
GAATGATACTTTCTCTTTGCATACGCAATTCTCCGATCTATCCCAAACAAACTAGGAGGCGTACTAGCCATACTATCCTC
TATCCTTATACTACTTGCAATACCAACTCTACACACATCAAAACAACGCACAGCCCTATTTCGACCACTCACTCAAATTC
TCTTTTGATGCTTAACAGCTAACGTATTAATCCTCACATGAATCGGAGGTCAACCAGCTGAAAATCCATTTACCACTATC
GGCCAAGCAGCTTCTATCCTATACTTCACAATCCCCCTAATACTCATACCTCTCACAGGATTAATCGAAAACAAAATAAT
AAACCAAAAAAACTAAAAATATTCTAGTAGCTTAACCT
>MTD_T_13101
TGAAACTTTGGCTCACTACTAGGTACCTGCCTAATCTTACAAATCACCACAGGAATCTTCCTAGCAATACACTACTCACC
AGACATTTCATTAGCATTCTCATCAATTACTCACATCACCCGAGACGTACAATACGGATGACTCATTCGCAACATACATG
CTAACGGAGCCTCGATCTTCTTCATATGTATTTACCTTCACATTGGCCGAGGACTCTATTATGGTTCATACTTATACAAA
GAAACTTGAAACACAGGAGTAATTCTACTATTACTAACCATAGCCACAGCATTCATAGGCTATGTCTTGCCATGAGGCCA
AATATCATTTTGAGGCGCCACCGTAATTACCAACCTACTCTCAGCCACTCCATATATTGGTGATACTTTAGTACAATGAA
TTTGAGGCGGATTCTCAGTAGACAACGCAACCCTTACCCGATTCTTTACCTTCCACTTCCTACTCCCATTTATCATTGCC
GGCTTAGCAATTGTACACCTTCTATTCCTCCATGAAACAGGATCAAACAACCCAACAGGACTAAACTCAAATACTGACAA
AATCCCTTTCCACCCATACTTTTCATACAAAGACCTACTAGGAATTATTCTAACTTTAACCTTACTACTAAACCTAGCCT
TATTCTCCCCAAACCTTTTAGGTGACCCAGACAATTTCATACCAGCTAACCCGATATCAACTCCATCCCACATCAAACCA
GAATGATACTTTCTCTTTGCATACGCAATTCTCCGATCTATCCCAAACAAACTAGGAGGCGTACTAGCTATACTATCCTC
TATCCTCATATTACTTGCAATACCAGCCCTACACACATCAAAACAACGCACAGCCCTATTCCGACCACTCACTCAAATTC
TATTCTGATGCTTAACAGCTAACGTACTAATCCTCACATGGATCGGAGATCAACCAGCCGAAAATCCATTCACCACTATT
GGACAAGCAGCCTCTATCCTATACTTTATAATCCCCCTAATACTTATACCTCTCACAGGATTAATTGAAAACAAAATAAT
AAACCAAAAAAACTAAAAACATTCTAGTAGCTTAACCT
>MTD_T_13102
TGAAACTTTGGCTCACTACTAGGTACCTGCCTAATCTTACAAATCACCACAGGAATCTTCCTAGCAATACACTACTCACC
AGACATTTCATTAGCATTCTCATCAATTACTCACATCACCCGAGACGTACAATACGGATGACTCATTCGCAACATACATG
CTAACGGAGCCTCCATCTTCTTTATATGTATTTACCTTCACATTGGCCGAGGACTCTATTATGGTTCATACTTATACAAA
GAAACTTGAAACACAGGAGTAATTCTACTATTACTAACCATAGCCACAGCATTCATAGGCTATGTCTTGCCATGAGGCCA
AATATCATTTTGAGGCGCCACCGTAATTACCAACCTACTCTCAGCCACTCCATATATTGGTGATACTTTAGTACAATGAA
TTTGAGGCGGATTCTCAGTAGACAACGCAACCCTTACCCGATTCTTTACCTTCCACTTCCTACTCCCATTTATCATTGCC
GGCTTAGCAATTGTACACCTTCTATTCCTCCATGAAACAGGATCAAACAACCCAACAGGACTAAACTCAAATACTGACAA
AATCCCTTTCCACCCATACTTTTCATACAAAGACCTACTAGGAATTATTCTAACTTTAACCTTACTACTAAACCTAGCCT
TATTCTCCCCAAACCTTTTAGGTGACCCAGACAATTTCATACCAGCTAACCCGATATCAACTCCATCCCACATCAAACCA
GAATGATACTTTCTCTTTGCATACGCAATTCTCCGATCTATCCCAAACAAACTAGGAGGCGTACTAGCTATACTATCCTC
TATCCTCATATTACTTGCAATACCAGCCCTACACACATCAAAACAACGCACAGCCCTATTCCGACCACTCACTCAAATTC
TATTCTGATGCTTAACAGCTAACGTACTAATCCTCACATGGATCGGAGGTCAACCAGCCGAAAATCCATTCACCACTATT
GGACAAGCAGCCTCTATCCTATACTTTATAATCCCCCTAATACTTATACCTCTCACAGGATTAATTGAAAACAAAATAAT
AAACCAAAAAAACTAAAAACATTCTAGTAGCTTAACCT
>MTD_T_13103
TGAAACTTTGGCTCACTACTAGGCACCTGCCTAATCTTACAAATCACCACAGGAATCTTCCTAGCAATACACTACTCACC
AGACATTTCATTAGCATTCTCATCAATCACTCACATCACCCGAGATGTACAATACGGATGACTAATTCGCAACATACATG
CTAACGGAGCCTCCATCTTCTTTATATGTATTTACCTTCACATTGGCCGAGGACTCTATTATGGTTCATATTTGTACAAA
GAAACTTGAAACACAGGAGTAATTCTACTATTACTAACCATAGCCACAGCATTCATAGGCTATGTCTTGCCATGAGGCCA
AATATCATTTTGAGGCGCCACCGTAATTACCAACCTACTCTCAGCCACTCCATATATTGGTGATACTTTAGTACAATGAA
TTTGAGGCGGATTCTCGGTAGACAACGCAACTCTTACCCGATTCTTTACCTTCCACTTCCTACTCCCATTCATCATTGCA
GGCTTAGCAATTGTACACCTACTATTCCTCCATGAAACAGGATCAAACAACCCAACAGGACTAAACTCAAATACTGACAA
AATCCCTTTCCACCCATACTTTTCATATAAAGACCTACTAGGAATTATTCTAACTTTAACCTTACTACTAAACCTAGCCT
TATTCTCCCCAAACCTTTTAGGTGACCCAGACAATTTCATACCAGCTAACCCGATATCAACTCCATCCCACATCAAACCA
GAATGATACTTTCTCTTTGCATACGCAATTCTCCGATCTATCCCAAACAAACTAGGAGGCGTACTAGCTATACTATCCTC
TATCCTCATATTACTTACAATACCAGCCCTACACACATCAAAACAACGCACAGCCCTATTCCGACCACTCACTCAAATTC
TATTCTGATGCTTAACAGCTAACGTACTAATCCTCACATGGATCGGAGGTCAACCAGCCGAAAATCCATTCACCACTATT
GGACAAGCAGCCTCTATCCTATACTTTATAATCCCCCTAATACTTATACCTCTCACAGGATTAATTGAAAACAAAATAAT
AAATCAAAAAAACTAAAAACATTCTAGTAGCTTAACCT
>MTD_T_13104
TGAAACTTTGGCTCACTACTAGGCACCTGCCTAATCTTACAAATCACCACAGGAATCTTCCTAGCAATACACTACTCACC
AGACATTTCATTAGCATTCTCATCAATCACTCACATCACCCGAGATGTACAATACGGATGACTAATTCGCAACATACATG
CTAACGGAGCCTCCATCTTCTTTATATGTATTTACCTTCACATTGGCCGAGGACTCTATTATGGTTCATATTTGTACAAA
GAAACTTGAAACACAGGAGTAATTCTACTATTACTAACCATAGCCACAGCATTCATAGGCTATGTCTTGCCATGAGGCCA
AATATCATTTTGAGGCGCCACCGTAATTACCAACCTACTCTCAGCCACTCCATATATTGGTGATACTTTAGTACAATGAA
TTTGAGGCGGATTCTCGGTAGACAACGCAACTCTTACCCGATTCTTTACCTTCCACTTCCTACTCCCATTCATCATTGCA
GGCTTAGCAATTGTACACCTACTATTCCTCCATGAAACAGGATCAAACAACCCAACAGGACTAAACTCAAATACTGACAA
AATCCCTTTCCACCCATACTTTTCATATAAAGACCTACTAGGAATTATTCTAACTTTAACCTTACTACTAAACCTAGCCT
TATTCTCCCCAAACCTTTTAGGTGACCCAGACAATTTCATACCAGCTAACCCGATATCAACTCCATCCCACATCAAACCA
GAATGATACTTTCTCTTTGCATACGCAATTCTCCGATCTATCCCAAACAAACTAGGAGGCGTATTAGCTATACTATCCTC
TATCCTCATATTACTTACAATACCAGCCCTACACACATCAAAACAACGCACAGCCCTATTCCGACCACTCACTCAAATTC
TATTCTGATGCTTAACAGCTAACGTACTAATCCTCACATGGATCGGAGGTCAACCAGCCGAAAATCCATTCACCACTATT
GGACAAGCAGCCTCTATCCTATACTTTATAATCCCCCTAATACTTATACCTCTCACAGGATTAATTGAAAACAAAATAAT
AAATCAAAAAAACTAAAAACATTCTAGTAGCTTAACCT
>MTD_T_13105
TGAAACTTTGGCTCACTACTAGGTACCTGCCTAATCTTACAAATCACCACAGGAATCTTCCTAGCAATACACTACTCACC
AGACATTTCATTAGCATTCTCATCAATTACTCACATCACCCGAGACGTACAATACGGATGACTCATTCGCAACATACATG
CTAACGGAGCCTCGATCTTCTTCATATGTATTTACCTTCACATTGGCCGAGGACTCTATTATGGTTCATACTTATACAAA
GAAACTTGAAACACAGGAGTAATTCTACTATTACTAACCATAGCCACAGCATTCATAGGCTATGTCTTGCCATGAGGCCA
AATATCATTTTGAGGCGCCACCGTAATTACTAACCTACTCTCAGCCACTCCATATATTGGTGATACTTTAGTACAATGAA
TTTGAGGCGGATTCTCAGTAGACAACGCAACCCTTACCCGATTCTTTACCTTCCACTTCCTACTCCCATTTATCATTGCC
GGCTTAGCAATTGTACACCTTCTATTCCTCCATGAAACAGGATCAAACAACCCAACAGGACTAAACTCAAATACTGACAA
AATCCCTTTCCACCCATACTTTTCATACAAAGACCTACTAGGAATTATTCTAACTTTAACCTTACTACTAAACCTAGCCT
TATTCTCCCCAAACCTTTTAGGTGACCCAGACAATTTCATACCAGCTAACCCGATATCAACTCCATCCCACATCAAACCA
GAATGATACTTTCTCTTTGCATACGCAATTCTCCGATCTATCCCAAACAAACTAGGAGGCGTACTAGCTATACTATCCTC
TATCCTCATATTACTTGCAATACCAGCCCTACACACATCAAAACAACGCACAGCCCTATTCCGACCACTCACTCAAATTC
TATTCTGATGCTTAACAGCTAACGTACTAATCCTCACATGGATCGGAGGTCAACCAGCCGAAAATCCATTCACCACTATT
GGACAAGCAGCCTCTATCCTATACTTTATAATCCCCCTAATACTTATACCTCTCACAGGATTAATTGAAAACAAAATAAT
AAACCAAAAAAACTAAAAACATTCTAGTAGCTTAACCT
>MTD_T_13106
TGAAACTTCGGCTCACTACTAGGCACCTGCCTAATCTTACAAATTACTACAGGAATCTTCCTAGCAATACACTACTCACC
AGACATCTCATTAGCATTCTCATCAATCACCCACATTACCCGAGACGTACAATACGGCTGACTTATTCGTAACACACATG
CTAACGGAGCCTCCATCTTCTTCATATGTATCTACCTTCACATCGGCCGAGGACTCTATTATGGTTCATACTTATACAAA
GAAACTTGAAATACAGGAGTAATCCTACTATTATTAACCATGGCCACAGCATTCATAGGCTACGTATTACCATGAGGCCA
AATATCATTTTGAGGGGCTACCGTAATTACCAATCTACTCTCAGCTACCCCATATATTGGTGATACCCTAGTACAATGAA
TTTGAGGTGGATTCTCGGTAGACAACGCCACTCTTACCCGATTCTTTACCTTCCACTTCCTACTCCCATTCATCATTGCC
GGCTTAGCAATCGTACATCTACTATTCCTCCATGAAACAGGATCAAACAACCCAACAGGACTAAACTCAAACACTGACAA
AATCCCATTCCACCCATACTTTTCATACAAAGACCTACTAGGAATTATCCTAACCCTAACCTTACTACTAAGCTTAACAT
TATTCTCTCCAAACCTTCTAGGCGACCCAGACAATTTTATACCAGCTAACCCCATATCAACCCCATCCCACATCAAACCA
GAATGATACTTTCTCTTTGCATACGCAATTCTCCGATCTATCCCAAACAAACTAGGAGGCGTACTAGCCATACTATCCTC
CATCCTCATACTACTTGCAATACCAACTCTACACACATCAAAACAACGCACAGCCCTATTTCGACCACTCACTCAAATTC
TCTTTTGATGCTTAACAGCTAACGTATTAATCCTCACATGAATCGGAGGTCAACCAGCTGAAAATCCATTTACCACTATC
GGCCAAACAGCTTCTATCCTATACTTCACAATCCCCCTAATACTCATACCTCTCACAGGATTAATCGAAAACAAAATAAT
AAACCAAAAAAACTAAAAATATTCTAGTAGCTTAACCT
>MTD_T_13107
TGAAACTTTGGCTCACTACTAGGCACCTGCCTAATCTTACAAATCACCACAGGAATCTTCCTAGCAATACACTACTCACC
AGACATTTCATTAGCATTCTCATCAATCACTCACATCACCCGAGATGTACAATACGGATGACTAATTCGCAACATACATG
CTAACGGAGCCTCCATCTTCTTTATATGTATTTACCTTCACATTGGCCGAGGACTCTATTATGGTTCATATTTGTACAAA
GAAACTTGAAACACAGGAGTAATTCTACTATTACTAACCATAGCCACAGCATTCATAGGCTATGTCTTGCCATGAGGCCA
AATATCATTTTGAGGCGCCACCGTAATTACCAACCTACTCTCAGCCACTCCATATATTGGTGATACTTTAGTACAATGAA
TTTGAGGCGGATTCTCGGTAGACAACGCAACTCTTACCCGATTCTTTACCTTCCACTTCCTACTCCCATTCATCATTGCA
GGCTTAGCAATTGTACACCTACTATTCCTCCATGAAACAGGATCAAACAACCCAACAGGACTAAACTCAAATACTGACAA
AATCCCTTTCCACCCATACTTTTCATATAAAGACCTACTAGGAATTATTCTAACTTTAACCTTACTACTAAACCTAGCCT
TATTCTCCCCAAACCTTTTAGGTGACCCAGACAATTTCATACCAGCTAACCCGATATCAACTCCATCCCACATCAAACCA
GAATGATACTTTCTCTTTGCATACGCAATTCTCCGATCTATCCCAAACAAACTAGGAGGCGTACTAGCTATACTATCCTC
TATCCTCATATTACTTACAATACCAGCCCTACACACATCAAAACAACGCACAGCCCTATTCCGACCACTCACTCAAATTC
TATTCTGATGCTTAACAGCTAACGTACTAATCCTCACATGGATCGGAGGTCAACCAGCCGAAAATCCATTCACCACTATT
GGACAAGCAGCCTCTATCCTATACTTTATAATCCCCCTAATACTTATACCTCTCACAGGATTAATTGAAAACAAAATAAT
AAATCAAAAAAACTAAAAACATTCTAGTAGCTTAACCT
>MTD_T_13108
TGAAACTTTGGCTCACTACTAGGTACCTGCCTAATCTTACAAATCACCACAGGAATCTTCCTAGCAATACACTACTCACC
AGACATTTCATTAGCATTCTCATCAATTACTCACATCACCCGAGATGTACAATACGGATGACTCATTCGCAATATACATG
CTAACGGAGCCTCCATCTTCTTTATATGTATTTACCTTCACATTGGCCGAGGACTCTATTATGGTTCATACTTATACAAA
GAAACTTGAAACACAGGAGTAATTCTACTATTACTAACCATAGCCACAGCATTCATAGGCTATGTCTTGCCATGAGGCCA
AATATCATTTTGAGGCGCCACCGTAATTACCAACCTACTCTCAGCCACTCCATATATTGGTGATACTTTAGTACAATGAA
TTTGAGGCGGATTCTCAGTAGACAACGCAACCCTTACCCGATTCTTTACCTTCCACTTCCTACTCCCATTTATCATTGCC
GGCTTAGCAATTGTACACCTACTATTCCTCCATGAAACAGGATCAAACAACCCAACAGGACTAAACTCAAATACTGACAA
AATCCCTTTCCACCCATACTTCTCATACAAAGACCTACTAGGAATTATTCTAACTTTAACCTTACTACTAAACCTAACCT
TATTCTCCCCAAACCTTTTAGGTGACCCAGACAATTTCATACCAGCTAACCCGATATCAACTCCATCCCACATCAAACCA
GAATGATACTTTCTCTTTGCATACGCAATTCTCCGATCTATCCCAAACAAACTAGGAGGCGTACTAGCTATACTATCCTC
TATCCTCATATTACTTGCAATACCAGCCCTACACACCTCAAAACAACGCACAGCCCTATTCCGACCACTCACTCAAATTC
TATTCTGATGCTTAACAGCTAACGTACTAATCCTCACATGGATCGGAGGTCAACCAGCCGAAAATCCATTCACCACTATT
GGACAAGCAGCCTCTATCCTATACTTTATAATCCCCCTAATACTTATACCTCTCACAGGATTAATTGAAAACAAAATAAT
AAACCAAAAAAACTAAAAACATTCTAGTAGCTTAACCT
>MTD_T_13109
TGAAACTTTGGCTCACTACTAGGTACCTGCCTAATCTTACAAATCACCACAGGAATCTTCCTAGCAATACACTACTCACC
AGACATTTCATTAGCATTCTCATCAATTACTCACATCACCCGAGATGTACAATACGGATGACTCATTCGCAATATACATG
CTAACGGAGCCTCCATCTTCTTTATATGTATTTACCTTCACATTGGCCGAGGACTCTATTATGGTTCATACTTATACAAA
GAAACTTGAAACACAGGAGTAATTCTACTATTACTAACCATAGCCACAGCATTCATAGGCTATGTCTTGCCATGAGGCCA
AATATCATTTTGAGGCGCCACCGTAATTACCAACCTACTCTCAGCCACTCCATATATTGGTAATACTTTAGTACAATGAA
TTTGAGGCGGATTCTCAGTAGACAACGCAACCCTTACCCGATTCTTTACCTTCCACTTCCTACTCCCATTTATCATTGCC
GGCTTAGCAATTGTACACCTACTATTCCTCCATGAAACAGGATCAAACAACCCAACAGGACTAAACTCAAATACTGACAA
AATCCCTTTCCACCCATACTTTTCATACAAAGACCTACTAGGAATTATTCTAACTTTAACCTTACTACTAAACCTAGCCT
TATTCTCCCCAAACCTTTTAGGTGACCCAGACAATTTCATACCAGCTAACCCGATATCAACTCCATCCCACATCAAACCA
GAATGATACTTTCTCTTTGCATACGCAATTCTCCGATCTATCCCAAACAAACTAGGAGGCGTACTAGCTATACTATCCTC
TATCCTCATATTACTTGCAATACCAGCCCTACACACATCAAAACAACGCACAGCCCTATTCCGACCACTCACTCAAATTC
TATTCTGATGCTTAACAGCTAACGTACTAATCCTCACATGGATCGGAGGTCAACCAGCCGAAAATCCATTCACCACTATT
GGACAAGCAGCCTCTATCCTATACTTTATAATCCCCCTAATACTTATACCTCTCACAGGATTAATTGAAAACAAAATAAT
AAACCAAAAAAACTAAAAACATTCTAGTAGCTTAACCT
>MTD_T_13112
TGAAACTTTGGCTCACTACTAGGTACCTGCCTAATCTTACAAATCACCACAGGAATCTTCCTAGCAATACACTACTCACC
AGACATTTCATTAGCATTCTCATCAATTACTCACATCACCCGAGATGTACAATACGGATGACTCATTCGCAATATACATG
CTAACGGAGCCTCCATCTTCTTTATATGTATTTACCTTCACATTGGCCGAGGACTCTATTATGGTTCATACTTATACAAA
GAAACTTGAAACACAGGAGTAATTCTACTATTACTAACCATAGCCACAGCATTTATAGGCTATGTCTTGCCATGAGGCCA
AATATCATTTTGAGGCGCCACCGTAATTACCAACCTACTCTCAGCCACTCCATATATTGGTGATACTTTAGTACAATGAA
TTTGAGGCGGATTCTCAGTAGACAACGCAACCCTTACCCGATTCTTTACCTTCCACTTCCTACTCCCATTTATCATTGCC
GGCTTAGCAATTGTACACCTACTATTCCTCCATGAAACAGGATCAAACAACCCAACAGGACTAAACTCAAATACTGACAA
AATCCCTTTCCACCCATACTTCTCATACAAAGACCTACTAGGAATTATTCTAACTTTAACCTTACTACTAAACCTAGCCT
TATTCTCCCCAAACCTTTTAGGTGACCCAGACAATTTCATACCAGCTAACCCGATATCAACTCCATCCCACATCAAACCA
GAATGATACTTTCTCTTTGCATACGCAATTCTCCGATCTATCCCAAACAAACTAGGAGGCGTACTAGCTATACTATCCTC
TATCCTCATATTACTTGCAATACCAGCCCTACACACATCAAAACAACGCACAGCCCTATTCCGACCACTCACTCAAATTC
TATTCTGATGCTTAACAGCTAACGTACTAATCCTCACATGGATCGGAGATCAACCAGCTGAAAATCCATTCACCACTATT
GGACAAGCAGCCTCTATCCTATACTTTATAATCCCCCTAATACTTATACCTCTCACAGGATTAATTGAAAACAAAATAAT
AAACCAAAAAAACTAAAAACATTCTAGTAGCTTAACCT
>MTD_T_13113
TGAAACTTTGGCTCACTACTAGGTACCTGCCTAATCTTACAAATCACCACAGGAATCTTCCTAGCAATACACTACTCACC
AGACATTTCATTAGCATTCTCATCAATCACTCACATCACCCGAGATGTACAATACGGATGACTAATTCGCAACATACATG
CTAACGGAGCCTCCATCTTCTTTATATGTATTTACCTTCACATTGGCCGAGGACTCTATTATGGTTCATATTTGTACAAA
GAAACTTGAAACACAGGAGTAATTCTACTATTACTAACCATAGCCACAGCATTCATAGGCTATGTCTTGCCATGAGGCCA
AATATCATTTTGAGGCGCCACCGTAATTACCAACCTACTCTCAGCCACTCCATATATTGGTGATACTTTAGTACAATGAA
TTTGAGGCGGATTCTCGGTAGACAACGCAACTCTTACCCGATTCTTTACCTTCCACTTCCTACTCCCATTCATCATTGCA
GGCTTAGCAATTGTACACCTACTATTCCTCCATGAAACAGGATCAAACAACCCAACAGGACTAAACTCAAATACTGACAA
AATCCCTTTCCACCCATACTTTTCATATAAAGACCTACTAGGAATTATTCTAACTTTAACCTTACTACTAAACCTAGCCT
TATTCTCCCCAAACCTTTTAGGTGACCCAGACAATTTCATACCAGCTAACCCGATATCAACTCCATCCCACATCAAACCA
GAATGATACTTTCTCTTTGCATACGCAATTCTCCGATCTATCCCAAACAAACTAGGAGGCGTACTAGCTATACTATCCTC
TATCCTCATATTACTTACAATACCAGCCCTACACACATCAAAACAACGCACAGCCCTATTCCGACCACTCACTCAAATTC
TATTCTGATGCTTAACAGCTAACGTACTAATCCTCACATGGATCGGAGGTCAACCAGCCGAAAATCCATTCACCACTATT
GGACAAGCAGCCTCTATCCTATACTTTATAATCCCCCTAATACTTATACCTCTCACAGGATTAATTGAAAACAAAATAAT
AAATCAAAAAAACTAAAAACATTCTAGTAGCTTAACCT
>MTD_T_13114
TGAAACTTTGGCTCACTACTAGGTACCTGCCTAATCTTACAAATCACCACAGGAATCTTCCTAGCAATACACTACTCACC
AGACATTTCATTAGCATTCTCATCAATTACTCACATCACCCGAGACGTACAATACGGATGACTCATTCGCAACATACATG
CTAACGGAGCCTCCATCTTCTTTATATGTATTTACCTTCACATTGGCCGAGGACTCTATTATGGTTCATACTTATACAAA
GAAACTTGAAACACAGGAGTAATTCTACTATTACTAACCATAGCCACAGCATTCATAGGCTATGTCTTGCCATGAGGCCA
AATATCATTTTGAGGCGCCACCGTAATTACCAACCTACTCTCAGCCACTCCATATATTGGTGATACTTTAGTACAATGAA
TTTGAGGCGGATTCTCAGTAGACAACGCAACCCTTACCCGATTCTTTACCTTCCACTTCCTACTCCCATTTATCATTGCC
GGCTTAGCAATTGTACACCTTCTATTCCTCCATGAAACAGGATCAAACAACCCAACAGGACTAAACTCAAATACTGACAA
AATCCCTTTCCACCCATACTTTTCATACAAAGACCTACTAGGAATTATTCTAACTTTAACCTTACTACTAAACCTAGCCT
TATTCTCCCCAAACCTTTTAGGTGACCCAGACAATTTCATACCAGCTAACCCGATATCAACTCCATCCCACATCAAACCA
GAATGATACTTTCTCTTTGCATACGCAATTCTCCGATCTATCCCAAACAAACTAGGAGGCGTACTAGCTATACTATCCTC
TATCCTCATATTACTTGCAATACCAGCCCTACACACATCAAAACAACGCACAGCCCTATTCCGACCACTCACTCAAATTC
TATTCTGATGCTTAACAGCTAACGTACTAATCCTCACATGGATCGGAGGTCAACCAGCCGAAAATCCATTCACCACTATT
GGACAAGCAGCCTCTATCCTATACTTTATAATCCCCCTAATACTTATACCTCTCACAGGATTAATTGAAAACAAAATAAT
AAACCAAAAAAACTAAAAACATTCTAGTAGCTTAACCT
>MTD_T_13115
TGAAACTTTGGCTCACTACTAGGTACCTGCCTAATCTTACAAATCACCACAGGAATCTTCCTAGCAATACACTACTCACC
AGACATTTCATTAGCATTCTCATCAATTACTCACATCACCCGAGATGTACAATACGGATGACTCATTCGCAATATACATG
CTAACGGAGCCTCCATCTTCTTTATATGTATTTACCTTCACATTGGCCGAGGACTCTATTATGGTTCATACTTATACAAA
GAAACTTGAAACACAGGAGTAATTCTACTATTACTAACCATAGCCACAGCATTCATAGGCTATGTCTTGCCATGAGGCCA
AATATCATTTTGAGGCGCCACCGTAATTACCAACCTACTCTCAGCCACTCCATATATTGGTGATACTTTAGTACAATGAA
TTTGAGGCGGATTCTCAGTAGACAACGCAACCCTTACCCGATTCTTTACCTTCCACTTCCTACTCCCATTTATCATTGCC
GGCTTAGCAATTGTACACCTACTATTCCTCCATGAAACAGGATCAAACAACCCAACAGGACTAAACTCAAATACTGACAA
AATCCCTTTCCACCCATACTTTTCATACAAAGACCTACTAGGAATTATTCTAACTTTAACCTTACTACTAAACCTAGCCT
TATTCTCCCCAAACCTTTTAGGTGACCCAGACAATTTCATACCAGCTAACCCGATATCAACTCCATCCCACATCAAACCA
GAATGATACTTTCTCTTTGCATACGCAATTCTCCGATCTATCCCAAACAAACTAGGAGGCGTACTAGCTATACTATCCTC
TATCCTCATATTACTTGCAATACCAGCCCTACACACATCAAAACAACGCACAGCCCTATTCCGACCACTCACTCAAATTC
TATTCTGATGCTTAACAGCTAACGTACTAATCCTCACATGGATCGGAGGTCAACCAGCCGAAAATCCATTCACCGCTATT
GGACAAGCAGCCTCTATCCTATACTTTATAATCCCCCTAATACTTATACCTCTCACAGGATTAATTGAAAACAAAATAAT
AAACCAAAAAAACTAAAAACATTCTAGTAGCTTAACCT
>MTD_T_13116
TGAAACTTTGGCTCACTACTAGGCACCTGCCTAATCTTACAAATCACCACAGGAATCTTCCTAGCAATACACTACTCACC
AGACATTTCATTAGCATTCTCATCAATCACTCACATCACCCGAGATGTACAATACGGATGACTAATTCGCAACATACATG
CTAACGGAGCCTCCATCTTCTTTATATGTATTTACCTTCACATTGGCCGAGGACTCTATTATGGTTCATATTTGTACAAA
GAAACTTGAAACACAGGAGTAATTCTACTATTACTAACCATAGCCACAGCATTCATAGGCTATGTCTTGCCATGAGGCCA
AATATCATTTTGAGGCGCCACCGTAATTACCAACCTACTCTCAGCCACTCCATATATTGGTGATACTTTAGTACAATGAA
TTTGAGGCGGATTCTCGGTAGACAACGCAACTCTTACCCGATTCTTTACCTTCCACTTCCTACTCCCATTCATCATTGCA
GGCTTAGCAATTGTACACCTACTATTCCTCCATGAAACAGGATCAAACAACCCAACAGGACTAAACTCAAATACTGACAA
AATCCCTTTCCACCCATACTTTTCATATAAAGACCTACTAGGAATTATTCTAACTTTAACCTTACTACTAAACCTAGCCT
TATTCTCCCCAAACCTTTTAAGTGACCCAGACAATTTCATACCAGCTAACCCGATATCAACTCCATCCCACATCAAACCA
GAATGATACTTTCTCTTTGCATACGCAATTCTCCGATCTATCCCAAACAAACTAGGAGGCGTACTAGCTATACTATCCTC
TATCCTCATATTACTTACAATACCAGCCCTACACACATCAAAACAACGCACAGCCCTATTCCGACCACTCACTCAAATTC
TATTCTGATGCTTAACAGCTAACGTACTAATCCTCACATGGATCGGAGGTCAACCAGCCGAAAATCCATTCACCACTATT
GGACAAGCAGCCTCTATCCTATACTTTATAATCCCCCTAATACTTATACCTCTCACAGGATTAATTGAAAACAAAATAAT
AAATCAAAAAAACTAAAAACATTCTAGTAGCTTAACCT
>MTD_T_13118
TGAAACTTCGGCTCACTACTAGGCACCTGCCTAATCTTACAAATTACTACAGGAATCTTCCTAGCAATACACTACTCACC
AGACATCTCATTAGCATTCTCATCAATCACCCACATTACCCGAGACGTACAATACGGCTGACTTATTCGTAACACACATG
CTAACGGAGCCTCCATCTTCTTCATATGTATCTACCTTCACATCGGCCGAGGACTCTATTATGGTTCATACTTATACAAA
GAAACTTGAAACACAGGAGTAATCCTACTATTATTAACCATGGCCACAGCATTCATAGGCTACGTATTACCATGAGGCCA
AATATCATTTTGAGGGGCTACCGTAATTACCAATCTACTCTCAGCTACCCCATATATTGGTGATACCCTAGTACAATGAA
TTTGAGGTGGATTCTCGGTAGACAACGCCACTCTTACCCGATTCTTTACCTTCCACTTCCTACTCCCATTCATCATTGCC
GGCTTAGCAATCGTACATCTACTATTCCTCCATGAAACAGGATCAAACAACCCAACAGGACTAAACTCAAACACTGACAA
AATCCCATTCCACCCATACTTTTCATACAAAGACCTACTAGGAATTATCCTAACCCTAACCTTACTACTAAGCTTAACAT
TATTCTCTCCAAACCTTCTAGGCGACCCAGACAATTTTATACCAGCTAACCCCATATCAACCCCATCCCACATCAAACCA
GAATGATACTTTCTCTTTGCATACGCAATTCTCCGATCTATCCCAAACAAACTAGGAGGCGTACTAGCCATACTATCCTC
CATCCTCATACTACTTGCAATACCAACTCTACACACATCAAAACAACGCACAGCCCTATTTCGACCACTCACTCAAATTC
TCTTTTGATGCTTAACAGCTAACGTATTAATCCTCACATGAATCGGAGGTCAACCAGCTGAAAATCCATTTACCTCTATC
GGCCAAACAGCTTCTATCCTATACTTCACAATCCCCCTAATACTCATACCTCTCACAGGATTAATCGAAAACAAAATAAT
AAACCAAAAAAACTAAAAATATTCTAGTAGCTTAACCT
>MTD_T_13119
TGAAACTTTGGCTCACTACTAGGTACCTGCCTAATCTTACAAATCACCACAGGAATCTTCCTAGCAATACACTACTCACC
AGACATTTCATTAGCATTCTCATCAATTACTCACATCACCCGAGATGTACAATACGGATGACTCATTCGCAATATACATG
CTAACGGAGCCTCCATCTTCTTTATATGTATTTACCTTCACATTGGCCGAGGACTCTATTATGGTTCATACTTATACAAA
GAAACTTGAAACACAGGAGTAATTCTACTATTACTAACCATAGCCACAGCATTCATAGGCTATGTCTTGCCATGAGGCCA
AATATCATTTTGAGGCGCCACCGTAATTACCAACCTACTCTCAGCCACTCCATATATTGGTGATACTTTAGTACAATGAA
TTTGAGGCGGATTCTCAGTAGACAACGCAACCCTTACCCGATTCTTTACCTTCCACTTCCTACTCCCATTTATAATTGCC
GGCTTAGCAATTGTACACCTACTATTCCTCCATGAAACAGGATCAAACAACCCAACAGGACTAAACTCAAATACTGACAA
AATCCCTTTCCACCCATACTTTTCATACAAAGACCTACTAGGAATTATTCTAACTTTAACCTTACTACTAAACCTAGCCT
TATTCTCTCCAAACCTTTTAGGTGACCCAGACAATTTCACACCAGCTAACCCGATATCAACTCCATCCCACATCAAACCA
GAATGATACTTTCTCTTTGCATACGCAATTCTCCGATCTATCCCAAACAAACTAGGAGGTGTACTAGCTATACTATCCTC
TATCCTCATATTACTTGCAATACCAGCCCTACACACATCAAAACAACGCACAGCCCTATTCCGACCACTCACTCAAATTC
TATTCTGATGCTTAACAGCTAACGTACTAATCCTCACATGGATCGGAGGTCAACCAGCCGAAAATCCATTCACCACTATT
GGACAAGCAGCCTCTATCCTATACTTTATAATCCCCCTAATACTTATACCTCTCACAGGATTAATTGAAAACAAAATAAT
AAACCAAAAAAACTAAAAACATTCTAGTAGCTTAACCT
>MTD_T_13120
TGAAACTTTGGCTCACTACTAGGCACCTGCCTAATCTTACAAATCACCACAGGAATCTTCCTAGCAATACACTACTCACC
AGACATTTCATTAGCATTCTCATCAATCACTCACATCACCCGAGATGTACAATACGGATGACTAATTCGCAACATACATG
CTAACGGAGCCTCCATCTTCTTTATATGTATTTACCTTCACATTGGCCGAGGACTCTATTATGGTTCATATTTGTACAAA
GAAACTTGAAACACAGGAGTAATTCTACTATTACTAACCATAGCCACAGCATTCATAGGCTATGTCTTGCCATGAGGCCA
AATATCATTTTGAGGCGCCACCGTAATTACCAACCTACTCTCAGCCACTCCATATATTGGTGATACTTTAGTACAATGAA
TTTGAGGCGGATTCTCGGTAGACAACGCAACTCTTACCCGATTCTTTACCTTCCACTTCCTACTCCCATTCATCATTGCA
GGCTTAGCAATTGTACACCTACTATTCCTCCATGAAACAGGATCAAACAACCCAACAGGACTAAACTCAAATACTGACAA
AATCCCTTTCCACCCATACTTTTCATATAAAGACCTACTAGGAATTATTCTAACTTTAACCTTACTACTAAACCTAGCCT
TATTCTCCCCAAACCTTTTAGGTGACCCAGACAATTTCATACCAGCTAACCCGATATCAACTCCATCCCACATCAAACCA
GAATGATACTTTCTCTTTGCATACGCAATTCTCCGATCTATCCCAAACAAACTAGGAGGCGTACTAGCTATACTATCCTC
TATCCTCATATTACTTACAATACCAGCCCTACACACATCAAAACAACGCACAGCCCTATTCCGACCACTCACTCAAATTC
TATTCTGATGCTTAACAGCTAACGTACTAATCCTCACATGGATCGGAGGTCAACCAGCCGAAAATCCATTCACCACTATT
GGACAAGCAGCCTCTATCCTATACTTTATAATCCCCCTAATACTTATACCTCTCACAGGATTAATTGAAAACAAAATAAT
AAATCAAAAAAACTAAAAACATTCTAGTAGCTTAACCT
>MTD_T_13121
TGAAACTTTGGCTCACTACTAGGCACCTGCCTAATCTTACAAATCACCACAGGAATCTTCCTAGCAATACACTACTCACC
AGACATTTCATTAGCATTCTCATCAATCACTCATATCACCCGAGATGTACAATACGGATGACTAATTCGCAACATACATG
CTAACGGAGCCTCCATCTTCTTTATATGTATTTACCTTCACATTGGCCGAGGACTCTATTATGGTTCATATTTGTACAAA
GAAACTTGAAACACAGGAGTAATTCTACTATTACTAACCATAGCCACAGCATTCATAGGCTATGTCTTGCCATGAGGCCA
AATATCATTTTGAGGCGCCACCGTAATTACCAACCTACTCTCAGCCACTCCATATATTGGTGATACTTTAGTACAATGAA
TTTGAGGCGGATTCTCGGTAGACAACGCAACTCTTACCCGATTCTTTACCTTCCACTTCCTACTCCCATTCATCATTGCA
GGCTTAGCAATTGTACACCTACTATTCCTCCATGAAACAGGATCAAATAACCCAACAGGACTAAACTCAAATACTGACAA
AATCCCTTTCCACCCATACTTTTCATATAAAGACCTACTAGGAATTATTCTAACTTTAACCTTACTACTAAACCTAGCCT
TATTCTCCCCAAACCTTTTAGGTGACCCAGACAATTTCATACCAGCTAACCCGATATCAACTCCATCCCACATCAAACCA
GAATGATACTTTCTCTTTGCATACGCAATTCTCCGATCTATCCCAAACAAACTAGGAGGCGTACTAGCTATACTATCCTC
TATCCTCATATTACTTACAATACCAGCCCTACACACATCAAAACAACGCACAGCCCTATTCCGACCACTCACTCAAATTC
TATTCTGATGCTTAACAGCTAACGTACTAATCCTCACATGGATCGGAGGTCAACCAGCCGAAAATCCATTCACCACTATT
GGACAAGCAGCCTCTATCCTATACTTTATAATCCCCCTAATACTTATACCTCTCACAGGATTAATTGAAAACAAAATAAT
AAATCAAAAAAACTAAAAACATTCTAGTAGCTTAACCT
>MTD_T_13123
TGAAACTTTGGCTCACTACTAGGTACCTGCCTAATCTTACAAATCACCACAGGAATCTTCCTAGCAATACACTACTCACC
AGACATTTCATTAGCATTCTCATCAATTACTCACATCACCCGAGATGTACAATACGGATGACTCATTCGCAATATACATG
CTAACGGAGCCTCCATCTTCTTTATATGTATTTACCTTCACATTGGCCGAGGACTCTATTATGGTTCATACTTATACAAA
GAAACTTGAAACACAGGAGTAATTCTACTATTACTAACCATAGCCACAGCATTCATAGGCTATGTCTTGCCATGAGGCCA
AATATCATTTTGAGGCGCCACCGTAATTACCAACCTACTCTCAGCCACTCCATATATTGGTGATACTTTAGTACAATGAA
TTTGAGGCGGATTCTCAGTAGACAACGCAACCCTTACCCGATTCTTTACCTTCCACTTCCTACTCCCATTTATCATTGCC
GGCTTAGCAATTGTACACCTACTATTCCTCCATGAAACAGGATCAAACAACCCAACAGGACTAAACTCAAATACTGACAA
AATCCCTTTCCACCCATACTTTTCATACAAAGACCTACTAGGAATTATTCTAACTTTAACCTTACTACTAAACCTAGCCT
TATTCTCCCCAAACCTTTTAGGTGACCCAGACAATTTCATACCAGCTAACCCGATATCAACTCCATCCCACATCAAACCA
GAATGATACTTTCTCTTTGCATACGCAATTCTCCGATCTATCCCAAACAAACTAGGAGGCGTACTAGCCATACTATCCTC
TATCCTCATATTACTTGCAATACCAGCCCTACACACATCAAAACAACGCACAGCCCTATTCCGACCACTCACTCAAATTC
TATTCTGATGCTTAACAGCTAACGTACTAATCCTCACATGGATCGGAGGTCAACCAGCCGAAAATCCATTCACCGCTATT
GGACAAGCAGCCTCTATCCTATACTTTATAATCCCCCTAATACTTATACCTCTCACAGGATTAATTGAAAACAAAATAAT
AAACCAAAAAAACTAAAAACATTCTAGTAGCTTAACCT
>MTD_T_13124
TGAAACTTTGGCTCACTACTAGGTACCTGCCTAATCTTACAAATCACCACAGGAATCTTTCTAGCAATACACTACTCACC
AGACATTTCATTAGCATTCTCATCAATTACTCACATCACCCGAGATGTACAATACGGATGACTCATTCGCAATATACATG
CTAACGGAGCCTCCATCTTCTTTATATGTATTTACCTTCACATTGGCCGAGGACTCTATTATGGTTCATACTTATACAAA
GAAACTTGAAACACAGGAGTAATTCTACTATTACTAACCATAGCCACAGCATTCATAGGCTATGTCTTGCCATGAGGCCA
AATATCATTTTGAGGCGCCACCGTAATTACCAACCTACTCTCAGCCACTCCATATATTGGTGATACTTTAGTACAATGAA
TTTGAGGCGGATTCTCAGTAGACAACGCAACCCTTACCCGATTCTTTACCTTCCACTTCCTACTCCCATTTATCATTGCC
GGCTTAGCAATTGTACACCTACTATTCCTCCATGAAACAGGATCAAACAACCCAACAGGACTAAACTCAAATACTGACAA
AATCCCTTTCCACCCATACTTTTCATACAAAGACCTACTAGGAATTATTCTAACTTTAACCTTACTACTAAACCTAGCCT
TATTCTCCCCAAACCTTTTAGGTGACCCAGACAATTTCATACCAGCTAACCCGATATCAACTCCATCCCACATCAAACCA
GAATGATACTTTCTCTTTGCATACGCAATTCTCCGATCTATCCCAAACAAACTAGGAGGCGTACTAGCTATACTATCCTC
TATCCTCATATTACTTGCAATACCAGCCCTACACACATCAAAACAACGCACAGCCCTATTCCGACCACTCACTCAAATTC
TATTCTGATGCTTAACAGCTAACGTACTAATCCTCACATGGATCGGAGGTCAACCAGCCGAAAATCCATTCACCACTATT
GGACAAGCAGCCTCTATCCTATACTTTATAATCCCCCTAATACTTATACCTCTCACAGGATTAATTGAAAACAAAATAAT
AAACCAAAAAAACTAAAAACATTCTAGTAGCTTAACCT
>MTD_T_13125
TGAAACTTTGGCTCACTACTAGGTACCTGCCTAATCTTACAAATCACCACAGGAATCTTCCTAGCAATACACTACTCACC
AGACATTTCATTAGCATTCTCATCAATTACTCACATCACCCGAGATGTACAATACGGATGACTCATTCGCAATATACATG
CTAACGGAGCCTCCATCTTCTTTATATGTATTTACCTTCACATTGGCCGAGGACTCTATTATGGTTCATACTTATACAAA
GAAACTTGAAACACAGGAGTAATTCTACTATTACTAACCATAGCCACAGCATTCATAGGCTATGTCTTGCCATGAGGCCA
AATATCATTTTGAGGCGCCACCGTAATTACCAACCTACTCTCAGCCACTCCATATATTGGTGATACTTTAGTACAATGAA
TTTGAGGCGGATTCTCAGTAGACAACGCAACCCTTACCCGATTCTTTACCTTCCACTTCCTACTCCCATTTATCATTGCC
GGCTTAGCAATTGTACACCTACTATTCCTCCATGAAACAGGATCAAACAACCCAACAGGACTAAACTCAAATACTGACAA
AATCCCTTTCCACCCATACTTTTCATACAAAGACCTACTAGGAATTATTCTAACTTTAACCTTACTACTAAACCTAGCCT
TATTCTCCCCAAACCTTTTAGGTGACCCAGACAATTTCATACCAGCTAACCCGATATCAACTCCATCCCACATCAAACCA
GAATGATACTTTCTCTTTGCATACGCAATTCTCCGATCTATCCCAAACAAACTAGGAGGCGTACTAGCTATACTATCCTC
TATCCTCATATTACTTGCAATACCAGCCCTACACACATCAAAACAACGCACAGCCCTATTCCGACCACTCACTCAAATTC
TATTCTGATGCTTAACAGCTAACGTACTAATCCTCACATGGATCGGAGGTCAACCAGCCGAAAATCCATTCACCGCTATT
GGACAAGCAGCCTCTATCCTATACTTTATAATCCCCCTAATACTTATACCTCTCACAGGATTAATTGAAAACAAAATAAT
AAACCAAAAAAACTAAAAACATTCTAGTAGCTTAACCT
>MTD_T_13126
TGAAACTTTGGCTCACTACTAGGTACCTGCCTAATCTTACAAATCACCACAGGAATCTTCCTAGCAATACACTACTCACC
AGACATTTCATTAGCATTCTCATCAATTACTCACATCACCCGAGATGTACAATACGGATGACTCATTCGCAATATACATG
CTAACGGAGCCTCCATCTTCTTTATATGTATTTACCTTCACATTGGCCGAGGACTCTATTATGGTTCATACTTATACAAA
GAAACTTGAAACACAGGAGTAATTCTACTATTACTAACCATAGCCACAGCATTCATAGGCTATGTCTTGCCATGAGGCCA
AATATCATTTTGAGGCGCCACCGTAATTACCAACCTACTCTCAGCCACTCCATATATTGGTGATACTTTAGTACAATGAA
TTTGAGGCGGATTCTCAGTAGACAACGCAACCCTTACCCGATTCTTTACCTTCCACTTCCTACTCCCATTTATCATTGCC
GGCTTAGCAATTGTACACCTACTATTCCTCCATGAAACAGGATCAAACAACCCAACAGGACTAAACTCAAATACTGACAA
AATCCCTTTCCACCCATACTTTTCATACAAAGACCTACTAGGAATTATTCTAACTTTAACCTTACTACTAAACCTAGCCT
TATTCTCCCCAAACCTTTTAGGTGACCCAGACAATTTCATACCAGCTAACCCGATATCAACTCCATCCCACATCAAACCA
GAATGATACTTTCTCTTTGCATACGCAATTCTCCGATCTATCCCAAACAAACTAGGAGGCGTACTAGCTATACTATCCTC
TATCCTCATATTACTTGCAATACCAGCCCTACACACATCAAAACAACGCACAGCCCTATTCCGACCACTCACTCAAATTC
TATTCTGATGCTTAACAGCTAACGTACTAATCCTCACATGGATCGGAGGTCAACCAGCCGAAAATCCATTCACCGCTATT
GGACAAGCAGCCTCTATCCTATACTTTATAATCCCCCTAATACTTATACCTCTCACAGGATTAATTGAAAACAAAATAAT
AAACCAAAAAAACTAAAAACATTCTAGTAGCTTAACCT
>MTD_T_13127
TGAAACTTTGGCTCACTACTAGGCACCTGCCTAATCTTACAAATCACCACAGGAATCTTCCTAGCAATACACTACTCACC
AGACATTTCATTAGCATTCTCATCAATCACTCACATCACCCGAGATGTACAATACGGATGACTAATTCGCAACATACATG
CTAACGGAGCCTCCATCTTCTTTATATGTATTTACCTTCACATTGGCCGAGGACTCTATTATGGTTCATATTTGTACAAA
GAAACTTGAAACACAGGAGTAATTCTACTATTACTAACCATAGCCACAGCATTCATAGGCTATGTCTTGCCATGAGGCCA
AATATCATTTTGAGGCGCCACCGTAATTACCAACCTACTCTCAGCCACTCCATATATTGGTGATACTTTAGTACAATGAA
TTTGAGGCGGATTCTCGGTAGACAACGCAACTCTTACCCGATTCTTTACCTTCCACTTCCTACTCCCATTCATCATTGCA
GGCTTAGCAATTGTACACCTACTATTCCTCCATGAAACAGGATCAAACAACCCAACAGGACTAAACTCAAATACTGACAA
AATCCCTTTCCACCCATACTTTTCATATAAAGACCTACTAGGAATTATTCTAACTTTAACCTTACTACTAAACCTAGCCT
TATTCTCCCCAAACCTTTTAGGTGACCCAGACAATTTCATACCAGCTAACCCGATATCAACTCCATCCCACATCAAACCA
GAATGATACTTTCTCTTTGCATACGCAATTCTCCGATCTATCCCAAACAAACTAGGAGGCGTACTAGCTATACTATCCTC
TATCCTCATATTACTTACAATACCAGCCCTACACACATCAAAACAACGCACAGCCCTATTCCGACCACTCACTCAAATTC
TATTCTGATGCTTAACAGCTAACGTACTAATCCTCACATGAATCGGAGGTCAACCAGCCGAAAATCCATTCACCACTATT
GGACAAGCAGCCTCTATCCTATACTTTATAATCCCCCTAATACTTATACCTCTCACAGGATTAATTGAAAACAAAATAAT
AAATCAAAAAAACTAAAAACATTCTAGTAGCTTAACCT
>MTD_T_13128
TGAAACTTTGGCTCACTACTAGGCACCTGCCTAATCTTACAAATTACTACAGGAATCTTCCTAGCAATACACTACTCACC
AGACATCTCATTAGCATTCTCATCAATCACCCACATTACCCGAGACGTACAATACGGCTGACTTATTCGTAACACACATG
CTAACGGAGCCTCCATCTTCTTCATATGTATTTACCTTCACATCGGCCGAGGACTCTATTACGGTTCATACTTATACAAA
GAAACTTGAAATACAGGAGTAATCCTACTATTATTAACCATAACTACAGCATTCATAGGCTACGTATTACCATGAGGCCA
AATATCATTTTGAGGGGCTACCGTAATTACCAACCTACTCTCAGCTACCCCATACATTGGTGATACCCTAGTACAATGAA
TTTGAGGTGGATTCTCGGTAGACAACGCCACTCTTACCCGATTCTTTACCTTCCACTTCCTACTCCCATTCATCATTGCC
GGCTTAGCAATCGTACATCTACTATTCCTCCATGAAACAGGATCAAACAACCCAACAGGACTAAACTCAAACACTGACAA
AATCCCATTCCACCCATACTTTTCATACAAAGACCTACTAGGAATTATCCTAACCCTAACCTTACTACTAAGCTTAACAT
TATTCTCTCCAAACCTTCTAGGCGACCCAGACAATTTTATACCAGCTAACCCCATATCAACCCCATCCCACATCAAACCA
GAATGATACTTTCTCTTTGCATACGCAATTCTCCGATCTATCCCAAACAAACTAGGAGGCGTACTAGCCATACTATCCTC
TATCCTCATACTACTTGCAATACCAACTCTACACACATCAAAACAACGCACAGCCCTATTTCGACCACTCACTCAAATCC
TCTTTTGATGCTTAACAGCTAACGTATTAATCCTCACATGAATCGGAGGTCAACCAGCTGAAAATCCATTTACCACTATC
GGCCAAGCAGCTTCTATCCTATACTTCACAATCCCCTTAATACTCATACCTCTCACAGGATTAATCGAAAACAAAATAAT
AAACCAAAAAAACTAAAAATATTCTAGTAGCTTAACCT
>MTD_T_13129
TGAAACTTCGGCTCACTACTAGGCACCTGCCTAATCTTACAAATTACTACAGGAATCTTCCTAGCAATACACTACTCACC
AGACATCTCATTAGCATTCTCATCAATCACCCACATTACCCGAGACGTACAATACGGCTGACTTATTCGTAACACACATG
CTAACGGAGCCTCCATCTTCTTCATATGTATCTACCTTCACATCGGCCGAGGACTCTATTATGGTTCATACTTATACAAA
GAAACTTGAAATACAGGAGTAATCCTACTATTATTAACCATGGCCACAGCATTCATAGGCTACGTATTACCATGAGGCCA
AATATCATTTTGAGGGGCTACCGTAATTACCAATCTACTCTCAGCTACCCCATATATTGGTGATACCCTAGTACAATGAA
TTTGAGGTGGATTCTCAGTAGACAACGCCACTCTTACCCGATTCTTTACCTTCCACTTCCTACTCCCATTCATCATTGCC
GGCTTAGCAATCGTACATCTACTATTCCTCCATGAAACAGGATCAAACAACCCAACAGGACTAAACTCAAACACTGACAA
AATCCCATTCCACCCATACTTTTCATACAAAGACCTACTAGGAATTATCCTAACCCTAACCTTACTACTAAGCTTAACAT
TATTCTCTCCAAACCTTCTAGGCGACCCAGACAATTTTATACCAGCTAACCCCATATCAACCCCATCCCACATCAAACCA
GAATGATACTTTCTCTTTGCATACGCAATTCTCCGATCTATCCCAAACAAACTAGGAGGCGTACTAGCCATACTATCCTC
CATCCTCATACTACTTGCAATACCAACTCTACACACATCAAAACAACGCACAGCCCTATTTCGACCACTCACTCAAATTC
TCTTTTGATGCTTAACAGCTAACGTATTAATCCTCACATGAATCGGAGGTCAACCAGCTGAAAATCCATTTACCACTATC
GGCCAAACAGCTTCTATCCTATACTTCACAATCCCCCTAATACTCATACCTCTCACAGGATTAATCGAAAACAAAATAAT
AAACCAAAAAAACTAAAAATATTCTAGTAGCTTAACCT
>MTD_T_13130
TGAAACTTTGGCTCACTACTAGGCACCTGCCTAATCTTACAAATCACCACAGGAATCTTCCTAGCAATACACTACTCACC
AGACATTTCATTAGCATTCTCATCAATCACTCACATCACCCGAGATGTACAATACGGATGACTAATTCGCAACATACATG
CTAACGGAGCCTCCATCTTCTTTATATGTATTTACCTTCACATTGGCCGAGGACTCTATTATGGTTCATATTTGTACAAA
GAAACTTGAAACACAGGAGTAATTCTACTATTACTAACCATAGCCACAGCATTCATAGGCTATGTCTTGCCATGAGGCCA
AATATCATTTTGAGGCGCCACCGTAATTACCAACCTACTCTCAGCCACTCCATATATTGGTGATACTTTAGTACAATGAA
TTTGAGGCGGATTCTCGGTAGACAACGCAACTCTTACCCGATTCTTTACCTTCCACTTCCTACTCCCATTCATCATTGCA
GGCTTAGCAATTGTACACCTACTATTCCTCCATGAAACAGGATCAAACAACCCAACAGGACTAAACTCAAATACTGACAA
AATCCCTTTCCACCCATACTTTTCATATAAAGACCTACTAGGAATTATTCTAACTTTAACCTTACTACTAAACCTAGCCT
TATTCTCCCCAAACCTTTTAGGTGACCCAGACAATTTCATACCAGCTAACCCGATATCAACTCCATCCCACATCAAACCA
GAATGATACTTTCTCTTTGCATACGCAATTCTCCGATCTATCCCAAACAAACTAGGAGGCGTACTAGCTATACTATCCTC
TATCCTCATATTACTTACAATACCAGCCCTACACACATCAAAACAACGCACAGCCCTATTCCGACCACTCACTCAAATTC
TATTCTGATGCTTAACAGCTAACGTACTAATCCTCACATGGATCGGAGGTCAACCAGCCGAAAATCCATTCACCACTATT
GGACAAGCAGCCTCTATCTTATACTTTATAATCCCCCTAATACTTATACCTCTCACAGGATTAATTGAAAACAAAATAAT
AAATCAAAAAAACTAAAAACATTCTAGTAGCTTAACCT
>MTD_T_13131
TGAAACTTCGGCTCACTACTAGGCACCTGCCTAATCTTACAAATTACTACAGGAATCTTCCTAGCAATACACTACTCACC
AGACATCTCATTAGCATTCTCATCAATCACCCACATTACCCGAGACGTACAATACGGCTGACTTATTCGTAACACACATG
CTAACGGAGCCTCCATCTTCTTCATATGTATCTACCTTCACATCGGCCGAGGACTCTATTATGGTTCATACTTATACAAA
GAAACTTGAAATACAGGAGTAATCCTACTATTATTAACCATGGCCACAGCATTCATAGGCTACGTATTACCATGAGGCCA
AATATCATTTTGAGGGGCTACCGTAATTACCAATCTACTCTCAGCTACCCCATATATTGGTGATACCCTAGTACAATGAA
TTTGAGGTGGATTCTCAGTAGACAACGCCACTCTTACCCGATTCTTTACCTTCCACTTCCTACTCCCATTCATCATTGCC
GGCTTAGCAATCGTACATCTACTATTCCTCCATGAAACAGGATCAAACAACCCAACAGGACTAAACTCAAACACTGACAA
AATCCCATTCCACCCATACTTTTCATACAAAGACCTACTAGGAATTATCCTAACCCTAACCTTACTACTAAGCTTAACAT
TATTCTCTCCAAACCTTCTAGGCGACCCAGACAATTTTATACCAGCTAACCCCATATCAACCCCATCCCACATCAAACCA
GAATGATACTTTCTCTTTGCATACGCAATTCTCCGATCTATCCCAAACAAACTAGGAGGCGTACTAGCCATACTATCCTC
CATCCTCATACTACTTGCAATACCAACTCTACACACATCAAAACAACGCACAGCCCTATTTCGACCACTCACTCAAATTC
TCTTTTGATGCTTAACAGCTAACGTATTAATCCTCACATGAATCGGAGGTCAACCAGCTGAAAATCCATTTACCACTATC
GGCCAAACAGCTTCTATCCTATACTTCACAATCCCCCTAATACTCATACCTCTCACAGGATTAATCGAAAACAAAATAAT
AAACCAAAAAAACTAAAAATATTCTAGTAGCTTAACCT
>MTD_T_13132
TGAAACTTTGGCTCACTACTAGGTACCTGCCTAATCTTACAAATCACCACAGGAATCTTCCTAGCAATACACTACTCACC
AGACATTTCATTAGCATTCTCATCAATTACTCACATCACCCGAGATGTACAATACGGATGACTCATTCGCAATATACATG
CTAACGGAGCCTCCATCTTCTTTATATGTATTTACCTTCACATTGGCCGAGGACTCTATTATGGTTCATACTTATACAAA
GAAACTTGAAACACAGGAGTAATTCTACTATTACTAACCATAGCCACAGCATTCATAGGCTATGTCTTGCCATGAGGCCA
AATATCATTTTGAGGCGCCACCGTAATTACCAACCTACTCTCAGCCACTCCATATATTGGTGATACTTTAGTACAATGAA
TTTGAGGCGGATTCTCAGTAGACAACGCAACCCTTACCCGATTCTTTACCTTCCACTTCCTACTCCCATTTATCATTGCC
GGCTTAGCAATTGTACACCTACTATTCCTCCATGAAACAGGATCAAACAACCCAACAGGACTAAACTCAAATACTGACAA
AATCCCTTTCCACCCATACTTCTCATACAAAGACCTACTAGGAATTATTCTAACTTTAACCTTACTACTAAACCTAGCCT
TATTCTCCCCAAACCTTTTAGGTGACCCAGACAATTTCATACCAGCTAACCCGATATCAACTCCATCCCACATCAAACCA
GAATGATACTTTCTCTTTGCATACGCAATTCTCCGATCTATCCCAAACAAACTAGGAGGCGTACTAGCTATACTATCCTC
TATCCTCATATTACTTGCAATACCAGCTCTACACACCTCAAAACAACGCACAGCCCTATTCCGACCACTCACTCAAATTC
TATTCTGATGCTTAACAGCTAACGTACTAATCCTCACATGGATCGGAGGTCAACCAGCCGAAAATCCATTCACCACTATT
GGACAAGCAGCCTCTATCCTATACTTTATAATCCCCCTAATACTTATACCTCTCACAGGATTAATTGAAAACAAAATAAT
AAACCAAAAAAACTAAAAACATTCTAGTAGCTTAACCT
>MTD_T_13133
TGAAACTTTGGCTCACTACTAGGTACCTGCCTAATCTTACAAATCACCACAGGAATCTTTCTAGCAATACACTACTCACC
AGACATTTCATTAGCATTCTCATCAATTACTCACATCACCCGAGATGTACAATACGGATGACTCATTCGCAATATACATG
CTAACGGAGCCTCCATCTTCTTTATATGTATTTACCTTCACATTGGCCGAGGACTCTATTATGGTTCATACTTATACAAA
GAAACTTGAAACACAGGAGTAATTCTACTATTACTAACCATAGCCACAGCATTCATAGGCTATGTCTTGCCATGAGGCCA
AATATCATTTTGAGGCGCCACCGTAATTACCAACCTACTCTCAGCCACTCCATATATTGGTGATACTTTAGTACAATGAA
TTTGAGGCGGATTCTCAGTAGACAACGCAACCCTTACCCGATTCTTTACCTTCCACTTCCTACTCCCATTTATCATTGCC
GGCTTAGCAATTGTACACCTACTATTCCTCCATGAAACAGGATCAAACAACCCAACAGGACTAAACTCAAATACTGACAA
AATCCCTTTCCACCCATACTTTTCATACAAAGACCTACTAGGAATTATTCTAACTTTAACCTTACTACTAAACCTAGCCT
TATTCTCCCCAAACCTTTTAGGTGACCCAGACAATTTCATACCAGCTAACCCGATATCAACTCCATCCCACATCAAACCA
GAATGATACTTTCTCTTTGCATACGCAATTCTCCGATCTATCCCAAACAAACTAGGAGGCGTACTAGCTATACTATCCTC
TATCCTCATATTACTTGCAATACCAGCCCTACACACATCAAAACAACGCACAGCCCTATTCCGACCACTCACTCAAATTC
TATTCTGATGCTTAACAGCTAACGTACTAATCCTCACATGGATCGGAGGTCAACCAGCCGAAAATCCATTCACCACTATT
GGACAAGCAGCCTCTATCCTATACTTTATAATCCCCCTAATACTTATACCTCTCACAGGATTAATTGAAAACAAAATAAT
AAACCAAAAAAACTAAAAACATTCTAGTAGCTTAACCT
>MTD_T_13134
TGAAACTTTGGCTCACTACTAGGTACCTGCCTAATCTTACAAATCACCACAGGAATCTTCCTAGCAATACACTACTCACC
AGACATTTCATTAGCATTCTCATCAATTACTCACATCACCCGAGACGTACAATACGGATGACTCATTCGCAACATACATG
CTAACGGAGCCTCCATCTTCTTTATATGTATTTACCTTCACATTGGCCGAGGACTCTATTATGGTTCATACTTATACAAA
GAAACTTGAAACACAGGAGTAATTCTACTATTACTAACCATAGCCACAGCATTCATAGGCTATGTCTTGCCATGAGGCCA
AATATCATTTTGAGGCGCCACCGTAATTACCAACCTACTCTCAGCCACTCCATATATTGGTGATACTTTAGTACAATGAA
TTTGAGGCGGATTCTCAGTAGACAACGCAACCCTTACCCGATTCTTTACCTTCCACTTCCTACTCCCATTTATCATTGCC
GGCTTAGCAATTGTACACCTTCTATTCCTCCATGAAACAGGATCAAACAACCCAACAGGACTAAACTCAAATACTGACAA
AATCCCTTTCCACCCATACTTTTCATACAAAGACCTACTAGGAATTATTCTAACTTTAACCTTACTACTAAACCTAGCCT
TATTCTCCCCAAACCTTTTAGGTGACCCAGACAATTTCATACCAGCTAACCCGATATCAACTCCATCCCACATCAAACCA
GAATGATACTTTCTCTTTGCATACGCAATTCTCCGATCTATCCCAAACAAACTAGGAGGCGTACTAGCTATACTATCCTC
TATCCTCATATTACTTGCAATACCAGCCCTACACACATCAAAACAACGCACAGCCCTATTCCGACCACTCACTCAAATTC
TATTCTGATGCTTAACAGCTAACGTACTAATCCTCACATGGATCGGAGGTCAACCAGCCGAAAATCCATTCACCACTATT
GGACAAGCAGCCTCTATCCTATACTTTATAATCCCCCTAATACTTATACCTCTCACAGGATTAATTGAAAACAAAATAAT
AAACCAAAAAAACTAAAAACATTCTAGTAGCTTAACCT
>MTD_T_13135
TGAAACTTTGGCTCACTACTAGGCACCTGCCTAATCTTACAAATCACCACAGGAATCTTCCTAGCAATACACTACTCACC
AGACATTTCATTAGCATTCTCATCAATCACTCACATCACCCGAGATGTACAATACGGATGACTAATTCGCAACATACATG
CTAACGGAGCCTCCATCTTCTTTATATGTATTTACCTTCACATTGGCCGAGGACTCTATTATGGTTCATATTTGTACAAA
GAAACTTGAAACACAGGAGTAATTCTACTATTACTAACCATAGCCACAGCATTCATAGGCTATGTCTTGCCATGAGGCCA
AATATCATTTTGAGGCGCCACCGTAATTACCAACCTACTCTCAGCCACTCCATATATTGGTGATACTTTAGTACAATGAA
TTTGAGGCGGATTCTCGGTAGACAACGCAACTCTTACCCGATTCTTTACCTTCCACTTCCTACTCCCATTCATCATTGCA
GGCTTAGCAATTGTACACCTACTATTCCTCCATGAAACAGGATCAAACAACCCAACAGGACTAAACTCAAATACTGACAA
AATCCCTTTCCACCCATACTTTTCATATAAAGACCTACTAGGAATTATTCTAACTTTAACCTTACTACTAAACCTAGCCT
TATTCTCCCCAAACCTTTTAAGTGACCCAGACAATTTCATACCAGCTAACCCGATATCAACTCCATCCCACATTAAACCA
GAATGATACTTTCTCTTTGCATACGCAATTCTCCGATCTATCCCAAACAAACTAGGAGGCGTACTAGCTATACTATCCTC
TATCCTCATATTACTTACAATACCAGCCCTACACACATCAAAACAACGCACAGCCCTATTCCGACCACTCACTCAAATTC
TATTCTGATGCTTAACAGCTAACGTACTAATCCTCACATGGATCGGAGGTCAACCAGCCGAAAATCCATTCACCACTATT
GGACAAGCAGCCTCTATCCTATACTTTATAATCCCCCTAATACTTATACCTCTCACAGGATTAATTGAAAACAAAATAAT
AAATCAAAAAAACTAAAAACATTCTAGTAGCTTAACCT
>MTD_T_13136
TGAAACTTTGGCTCACTACTAGGTACCTGCCTAATCTTACAAATCACCACAGGAATCTTCCTAGCAATACACTACTCACC
AGACATTTCATTAGCATTCTCATCAATTACTCACATCACCCGAGACGTACAATACGGATGACTCATTCGCAACATACATG
CTAACGGAGCCTCCATCTTCTTTATATGTATTTACCTTCACATTGGCCGAGGACTCTATTATGGTTCATACTTATACAAA
GAAACTTGAAACACAGGAGTAATCCTACTATTACTAACCATAGCCACAGCATTCATAGGCTATGTCTTGCCATGAGGCCA
AATATCATTTTGAGGCGCCACCGTAATTACCAACCTACTCTCAGCCACTCCATATATTGGTGATACTTTAGTACAATGAA
TTTGAGGCGGATTCTCAGTAGACAACGCAACCCTTACCCGATTCTTTACCTTCCACTTCCTACTCCCATTTATCATTGCC
GGCTTAGCAATTGTACACCTTCTATTCCTCCATGAAACAGGATCAAACAACCCAACAGGACTAAACTCAAATACTGACAA
AATCCCTTTCCACCCATACTTTTCATACAAAGACCTACTAGGAATTATTCTAACTTTAACCTTACTACTAAACCTAGCCT
TATTCTCCCCAAACCTTTTAGGTGACCCAGACAATTTCATACCAGCTAACCCGATATCAACTCCATCCCATATCAAACCA
GAATGATACTTTCTCTTTGCATACGCAATTCTCCGATCTATCCCAAACAAACTAGGAGGCGTACTAGCTATACTATCCTC
TATCCTCATATTACTTGCAATACCAGCCCTACACACATCAAAACAACGCACAGCCCTATTCCGACCACTCACTCAAATTC
TATTCTGATGCTTAACAGCTAACGTACTAATCCTCACATGGATCGGAGGTCAACCAGCCGAAAATCCATTCACCACTATT
GGACAAGCAGCCTCTATCCTATACTTTATAATCCCCCTAATACTTATACCTCTCACAGGATTAATTGAAAACAAAATAAT
AAACCAAAAAAACTAAAAACATTCTAGTAGCTTAACCT
>MTD_T_13137
TGAAACTTCGGCTCACTACTAGGCACCTGCCTAATCTTACAAATTACTACAGGAATCTTCCTAGCAATACACTACTCACC
AGACATCTCATTAGCATTCTCATCAATCACCCACATTACCCGAGACGTACAATACGGCTGACTTATTCGTAACACACATG
CTAACGGAGCCTCCATCTTCTTCATATGTATCTACCTTCACATCGGCCGAGGACTCTATTATGGTTCATACTTATACAAA
GAAACTTGAAATACAGGAGTAATCCTACTATTATTAACCATGGCCACAGCATTCATAGGCTACGTATTACCATGAGGCCA
AATATCATTTTGAGGGGCTACCGTAATTACCAATCTACTCTCAGCTACCCCATATATTGGTGATACCCTAGTACAATGAA
TTTGAGGTGGATTCTCAGTAGACAACGCCACTCTTACCCGATTCTTTACCTTCCACTTCCTACTCCCATTCATCATTGCC
GGCTTAGCAATCGTACATCTACTATTCCTCCATGAAACAGGATCAAACAACCCAACAGGACTAAACTCAAACACTGACAA
AATCCCATTCCACCCATACTTTTCATACAAAGACCTACTAGGAATTATCCTAACCCTAACCTTACTACTAAGCTTAACAT
TATTCTCTCCAAACCTTCTAGGCGACCCAGACAATTTTATACCAGCTAACCCCATATCAACCCCATCCCACATCAAACCA
GAATGATACTTTCTCTTTGCATACGCAATTCTCCGATCTATCCCAAACAAACTAGGAGGCGTACTAGCCATACTATCCTC
CATCCTCATACTACTTGCAATACCAACTCTACACACATCAAAACAACGCACAGCCCTATTTCGACCACTCACTCAAATTC
TCTTTTGATGCTTAACAGCTAACGTATTAATCCTCACATGAATCGGAGGTCAACCAGCTGAAAATCCATTTACCACTATC
GGCCAAACAGCTTCTATCCTATACTTCACAATCCCCCTAATACTCATACCTCTCACAGGATTAATCGAAAACAAAATAAT
AAACCAAAAAAACTAAAAATATTCTAGTAGCTTAACCT
>MTD_T_13138
TGAAACTTTGGCTCACTACTAGGCACCTGCCTAATCTTACAAATCACCACAGGAATCTTCCTAGCAATACACTACTCACC
AGACATTTCATTAGCATTCTCATCAATCACTCATATCACCCGAGATGTACAATACGGATGACTAATTCGCAACATACATG
CTAACGGAGCCTCCATCTTCTTTATATGTATTTACCTTCACATTGGCCGAGGACTCTATTATGGTTCATATTTGTACAAA
GAAACTTGAAACACAGGAGTAATTCTACTATTACTAACCATAGCCACAGCATTCATAGGCTATGTCTTGCCATGAGGCCA
AATATCATTTTGAGGCGCCACCGTAATTACCAACCTACTCTCAGCCACTCCATATATTGGTGATACTTTAGTACAATGAA
TTTGAGGCGGATTCTCGGTAGACAACGCAACTCTTACCCGATTCTTTACCTTCCACTTCCTACTCCCATTCATCATTGCA
GGCTTAGCAATTGTACACCTACTATTCCTCCATGAAACAGGATCAAATAACCCAACAGGACTAAACTCAAATACTGACAA
AATCCCTTTCCACCCATACTTTTCATATAAAGACCTACTAGGAATTATTCTAACTTTAACCTTACTACTAAACCTAGCCT
TATTCTCCCCAAACCTTTTAGGTGACCCAGACAATTTCATACCAGCTAACCCGATATCAACTCCATCCCACATCAAACCA
GAATGATACTTTCTCTTTGCATACGCAATTCTCCGATCTATCCCAAACAAACTAGGAGGCGTACTAGCTATACTATCCTC
TATCCTCATATTACTTACAATACCAGCCCTACACACATCAAAACAACGCACAGCCCTATTCCGACCACTCACTCAAATTC
TATTCTGATGCTTAACAGCTAACGTACTAATCCTCACATGGATCGGAGGTCAACCAGCCGAAAATCCATTCACCACTATT
GGACAAGCAGCCTCTATCCTATACTTTATAATCCCCCTAATACTTATACCTCTCACAGGATTAATTGAAAACAAAATAAT
AAATCAAAAAAACTAAAAACATTCTAGTAGCTTAACCT
>MTD_T_13139
TGAAACTTTGGCTCACTACTAGGTACCTGCCTAATCTTACAAATCACCACAGGAATCTTCCTAGCAATACACTACTCACC
AGACATTTCATTAGCATTCTCATCAATTACTCACATCACCCGAGACGTACAATACGGATGACTCATTCGCAACATACATG
CTAACGGAGCCTCGATCTTCTTCATATGTATTTACCTTCACATTGGCCGAGGACTCTATTATGGTTCATACTTATACAAA
GAAACTTGAAACACAGGAGTAATTCTACTATTACTAACCATAGCCACAGCATTCATAGGCTATGTCTTGCCATGAGGCCA
AATATCATTTTGAGGCGCCACCGTAATTACCAACCTACTCTCAGCCACTCCATATATTGGTGATACTTTAGTACAATGAA
TTTGAGGCGGATTCTCAGTAGACAACGCAACCCTTACCCGATTCTTTACCTTCCACTTCCTACTCCCATTTATCATTGCC
GGCTTAGCAATTGTACACCTTCTATTCCTCCATGAAACAGGATCAAACAACCCAACAGGACTAAACTCAAATACTGACAA
AATCCCTTTCCACCCATACTTTTCATACAAAGACCTACTAGGAATTATTCTAACTTTAACCTTACTACTAAACCTAGCCT
TATTCTCCCCAAACCTTTTAGGTGACCCAGACAATTTCATACCAGCTAACCCGATATCAACTCCATCCCACATCAAACCA
GAATGATACTTTCTCTTTGCATACGCAATTCTCCGATCTATCCCAAACAAACTAGGAGGCGTACTAGCTATACTATCCTC
TATCCTCATATTACTTGCAATACCAGCCCTACACACATCAAAACAACGCACAGCCCTATTCCGACCACTCACTCAAATTC
TATTCTGATGCTTAACAGCTAACGTACTAATCCTCACATGGATCGGAGGTCAACCAGCCGAAAATCCATTCACCACTATT
GGACAAGCAGCCTCTATCCTATACTTTATAATCCCCCTAATACTTATACCTCTCACAGGATTAATTGAAAACAAAATAAT
AAACCAAAAAAACTAAAAACATTCTAGTAGCTTAACCT
>MTD_T_13140
TGAAACTTTGGCTCACTACTAGGTACCTGCCTAATCTTACAAATCACCACAGGAATCTTCCTAGCAATACACTACTCACC
AGACATTTCATTAGCATTCTCATCAATTACTCACATCACCCGAGATGTACAATACGGATGACTCATTCGCAATATACATG
CTAACGGAGCCTCCATCTTCTTTATATGTATTTACCTTCACATTGGCCGAGGACTCTATTATGGTTCATACTTATACAAA
GAAACTTGAAACACAGGAGTAATTCTACTATTACTAACCATAGCCACAGCATTCATAGGCTATGTCTTACCATGAGGCCA
AATATCATTTTGAGGCGCCACCGTAATTACCAACCTACTCTCAGCCACTCCATATATTGGTGATACTTTAGTACAATGAA
TTTGAGGCGGATTCTCAGTAGACAACGCAACCCTTACCCGATTCTTTACCTTCCACTTCCTACTCCCATTTATCATTGCC
GGCTTAGCAATTGTACACCTACTATTCCTCCATGAAACAGGATCAAACAACCCAACAGGACTAAACTCAAATACTGACAA
AATCCCTTTCCACCCATACTTCTCATACAAAGACCTACTAGGAATTATTCTAACTTTAACCTTACTACTAAACCTAGCCT
TATTCTCCCCAAACCTTTTAGGTGACCCAGACAATTTCATACCAGCTAACCCGATATCAACTCCATCCCACATCAAACCA
GAATGATACTTTCTCTTTGCATACGCAATTCTCCGATCTATCCCAAACAAACTAGGAGGCGTACTAGCTATACTATCCTC
TATCCTCATATTACTTGCAATACCAGCTCTACACACCTCAAAACAACGCACAGCCCTATTCCGACCACTCACTCAAATTC
TATTCTGATGCTTAACAGCTAACGTACTAATCCTCACATGGATCGGAGGTCAACCAGCCGAAAATCCATTCACCACTATT
GGACAAGCAGCCTCTATCCTATACTTTATAATCCCCCTAATACTTATACCTCTCACAGGATTAATTGAAAACAAAATAAT
AAACCAAAAAAACTAAAAACATTCTAGTAGCTTAACCT
>MTD_T_13141
TGAAACTTTGGCTCACTACTAGGTACCTGCCTAATCTTACAAATCACCACAGGAATCTTCCTAGCAATACACTACTCACC
AGACATTTCATTAGCATTCTCATCAATTACTCACATCACCCGAGACGTACAATACGGATGACTCATTCGCAACATACATG
CTAACGGAGCCTCCATCTTCTTTATATGTATTTACCTTCACATTGGCCGAGGACTCTATTATGGTTCATACTTATACAAA
GAAACTTGAAACACAGGAGTAATTCTACTATTACTAACCATAGCCACAGCATTCATAGGCTATGTCTTGCCATGAGGCCA
AATATCATTTTGAGGCGCCACCGTAATTACCAACCTACTCTCAGCCACTCCATATATTGGTGATACTTTAGTACAATGAA
TTTGAGGCGGATTCTCAGTAGACAACGCAACCCTTACCCGATTCTTTACCTTCCACTTCCTACTCCCATTTATCATTGCC
GGCTTAGCAATTGTACACCTTCTATTCCTCCATGAAACAGGATCAAACAACCCAACAGGACTAAACTCAAATACTGACAA
AATCCCTTTCCACCCATACTTTTCATACAAAGACCTACTAGGAATTATTCTAACTTTAACCTTACTACTAAACCTAGCCT
TATTCTCCCCAAACCTTTTAGGTGACCCAGACAATTTCATACCAGCTAACCCGATATCAACTCCATCCCACATCAAACCA
GAATGATACTTTCTCTTTGCATACGCAATTCTCCGATCTATCCCAAACAAACTAGGAGGCGTACTAGCTATACTATCCTC
TATCCTCATATTACTTGCAATACCAGCCCTACACACATCAAAACAACGCACAGCCCTATTCCGACCACTCACTCAAATTC
TATTCTGATGCTTAACAGCTAACGTACTAATCCTCACATGAATCGGAGGTCAACCAGCCGAAAATCCATTCACCACTATT
GGACAAGCAGCCTCTATCCTATACTTTATAATCCCCCTAATACTTATACCTCTCACAGGATTAATTGAAAACAAAATAAT
AAACCAAAAAAACTAAAAACATTCTAGTAGCTTAACCT
>MTD_T_13143
TGAAACTTCGGCTCACTACTAGGCACCTGCCTAATCTTACAAATTACTACAGGAATCTTCCTAGCAATACACTACTCACC
AGACATCTCATTAGCATTCTCATCAATCACCCACATTACCCGAGACGTACAATACGGCTGACTTATTCGTAACACACATG
CTAACGGAGCCTCCATCTTCTTCATATGTATCTACCTTCACATCGGCCGAGGACTCTATTATGGTTCATACTTATACAAA
GAAACTTGAAATACAGGAGTAATCCTACTATTATTAACCATGGCCACAGCATTCATAGGCTACGTATTACCATGAGGCCA
AATATCATTTTGAGGGGCTACCGTAATTACCAATCTACTCTCAGCTACCCCATATATTGGTGATACCCTAGTACAATGAA
TTTGAGGTGGATTCTCGGTAGACAACGCCACTCTTACCCGATTCTTTACCTTCCACTTCCTACTCCCATTCATCATTGCC
GGCTTAGCAATCGTACATCTACTATTCCTCCATGAAACAGGATCAAACAACCCAACAGGACTAAACTCAAACACTGACAA
AATCCCATTCCACCCATACTTTTCATACAAAGACCTACTAGGAATTATCCTAACCCTAACCTTACTACTAAGCTTAACAT
TATTCTCTCCAAACCTTCTAGGCGACCCAGACAATTTTATACCAGCTAACCCCATATCAACCCCATCCCACATCAAACCA
GAATGATACTTTCTCTTTGCATACGCAATTCTCCGATCTATCCCAAACAAACTAGGAGGCGTACTAGCCATACTATCCTC
CATCCTCATACTACTTGCAATACCAACTCTACACACATCAAAACAACGCACAGCCCTATTTCGACCACTCACTCAAATTC
TCTTTTGATGCTTAACAGCTAACGTATTAATCCTCACATGAATCGGAGGTCAACCAGCTGAAAATCCATTTACCACTATC
GGCCAAACAGCTTCTATCCTATACTTCACAATCCCCCTAATACTCATACCTCTCACAGGATTAATCGAAAACAAAATAAT
AAACCAAAAAAACTAAAAATATTCTAGTAGCTTAACCT
>MTD_T_13144
TGAAACTTTGGCTCACTACTAGGTACCTGCCTAATCTTACAAATCACCACAGGAATCTTCCTAGCAATACACTACTCACC
AGACATTTCATTAGCATTCTCATCAATTACTCACATCACCCGAGACGTACAATACGGATGACTCATTCGCAACATACATG
CTAACGGAGCCTCCATCTTCTTTATATGTATTTACCTTCACATTGGCCGAGGACTCTATTATGGTTCATACTTATACAAA
GAAACTTGAAACACAGGAGTAATTCTACTATTACTAACCATAGCCACAGCATTCATAGGCTATGTCTTGCCATGAGGCCA
AATATCATTTTGAGGCGCCACCGTAATTACCAACCTACTCTCAGCCACTCCATATATTGGTGATACTTTAGTACAATGAA
TTTGAGGCGGATTCTCAGTAGACAACGCAACCCTTACCCGATTCTTTACCTTCCACTTCCTACTCCCATTTATCATTGCC
GGCTTAGCAATTGTACACCTTCTATTCCTCCATGAAACAGGATCAAACAACCCAACAGGACTAAACTCAAATACTGACAA
AATCCCTTTCCACCCATACTTTTCATACAAAGACCTACTAGGAATTATTCTAACTTTAACCTTACTACTAAACCTAGCCT
TATTCTCCCCAAACCTTTTAGGTGACCCAGACAATTTCATACCAGCTAACCCGATATCAACTCCATCCCACATCAAACCA
GAATGATACTTTCTCTTTGCATACGCAATTCTCCGATCTATCCCAAACAAACTAGGAGGCGTACTAGCTATACTATCCTC
TATCCTCATATTACTTGCAATACCAGCTCTACACACATCAAAACAACGCACAGCCCTATTCCGACCACTCACTCAAATTC
TATTCTGATGCTTAACAGCTAACGTACTAATCCTCACATGGATCGGAGGTCAACCAGCCGAAAATCCATTCACCACTATT
GGACAAGCAGCCTCTATCCTATACTTTATAATCCCCCTAATACTTATACCTCTCACAGGATTAATTGAAAACAAAATAAT
AAACCAAAAAAACTAAAAACATTCTAGTAGCTTAACCT
>MTD_T_13145
TGAAACTTTGGCTCACTACTAGGTACCTGCCTAATCTTACAAATCACCACAGGAATCTTCCTAGCAATACACTACTCACC
AGACATTTCATTAGCATTCTCATCAATTACTCACATCACCCGAGACGTACAATACGGATGACTCATTCGCAACATACATG
CTAACGGAGCCTCCATCTTCTTTATATGTATTTACCTTCACATTGGCCGAGGACTCTATTATGGTTCATACTTATACAAA
GAAACTTGAAACACAGGAGTAATTCTACTATTACTAACCATAGCCACAGCATTCATAGGCTATGTCTTGCCATGAGGCCA
AATATCATTTTGAGGCGCCACCGTAATTACCAACCTACTCTCAGCCACTCCATATATTGGTGATACTTTAGTACAATGAA
TTTGAGGCGGATTCTCAGTAGACAACGCAACCCTTACCCGATTCTTTACCTTCCACTTCCTACTCCCATTTATCATTGCC
GGCTTAGCAATTGTACACCTTCTATTCCTCCATGAAACAGGATCAAACAACCCAACAGGACTAAACTCAAATACTGACAA
AATCCCTTTCCACCCATACTTTTCATACAAAGACCTACTAGGAATTATTCTAACTTTAACCTTACTACTAAACCTAGCCT
TATTCTCCCCAAACCTTTTAGGTGACCCAGACAATTTCATACCAGCTAACCCGATATCAACTCCATCCCACATCAAACCA
GAATGATACTTTCTCTTTGCATACGCAATTCTCCGATCTATCCCAAACAAACTAGGAGGCGTACTAGCTATACTATCCTC
TATCCTCATATTACTTGCAATACCAGCCCTACACACATCAAAACAACGCACAGCCCTATTCCGACCACTCACTCAAATTC
TATTCTGATGCTTAACAGCTAACGTACTAATCCTCACATGGATCGGAGGTCAACCAGCCGAAAATCCATTCACCACTATT
GGACAAGCAGCCTCTATCCTATACTTTATAATCCCCCTAATACTTATACCTCTCACAGGATTAATTGAAAACAAAATAAT
AAACCAAAAAAACTAAAAACATTCTAGTAGCTTAACCT
>MTD_T_13146
TGAAACTTTGGCTCACTACTAGGTACCTGCCTAATCTTACAAATCACCACAGGAATCTTCCTAGCAATACACTACTCACC
AGACATTTCATTAGCATTCTCATCAATTACTCACATCACCCGAGACGTACAATACGGATGACTCATTCGCAACATACATG
CTAACGGAGCCTCCATCTTCTTTATATGTATTTACCTTCACATTGGCCGAGGACTCTATTATGGTTCATACTTATACAAA
GAAACTTGAAACACAGGAGTAATTCTACTATTACTAACCATAGCCACAGCATTCATAGGCTATGTCTTGCCATGAGGCCA
AATATCATTTTGAGGCGCCACCGTAATTACCAACCTACTCTCAGCCACTCCATATATTGGTGATACTTTAGTACAATGAA
TTTGAGGCGGATTCTCAGTAGACAACGCAACCCTTACCCGATTCTTTACCTTCCACTTCCTACTCCCATTTATCATTGCC
GGCTTAGCAATTGTACACCTTCTATTCCTCCATGAAACAGGATCAAACAACCCAACAGGACTAAACTCAAATACTGACAA
AATCCCTTTCCACCCATACTTTTCATACAAAGACCTACTAGGAATTATTCTAACTTTAACCTTACTACTAAACCTAGCCT
TATTCTCCCCAAACCTTTTAGGTGACCCAGACAATTTCATACCAGCTAACCCGATATCAACTCCATCCCACATCAAACCA
GAATGATACTTTCTCTTTGCATACGCAATTCTCCGATCTATCCCAAACAAACTAGGAGGCGTACTAGCTATACTATCCTC
TATCCTCATATTACTTGCAATACCAACCCTACACACATCAAAACAACGCACAGCCCTATTCCGACCACTCACTCAAATTC
TATTCTGATGCTTAACAGCTAACGTACTAATCCTCACATGGATCGGAGGTCAACCAGCCGAAAATCCATTCACCACTATT
GGACAAGCAGCCTCTATCCTATACTTTATAATCCCCCTAATACTTATACCTCTCACAGGATTAATTGAAAACAAAATAAT
AAACCAAAAAAACTAAAAACATTCTAGTAGCTTAACCT
>MTD_T_13147
TGAAACTTTGGCTCACTACTAGGTACCTGCCTAATCTTACAAATCACCACAGGAATCTTTCTAGCAATACACTACTCACC
AGACATTTCATTAGCATTCTCATCAATTACTCACATCACCCGAGATGTACAATACGGATGACTCATTCGCAATATACATG
CTAACGGAGCCTCTATCTTCTTTATATGTATTTACCTTCACATTGGCCGAGGACTCTATTATGGTTCATACTTATACAAA
GAAACTTGAAACACAGGAGTAATTCTACTATTACTAACCATAGCCACAGCATTCATAGGCTATGTCTTGCCATGAGGCCA
AATATCATTTTGAGGCGCCACCGTAATTACCAACCTACTCTCAGCCACTCCATATATTGGTGATACTTTAGTACAATGAA
TTTGAGGCGGATTCTCAGTAGACAACGCAACCCTTACCCGATTCTTTACCTTCCACTTCCTACTCCCATTTATCATTGCC
GGCTTAGCAATTGTACACCTACTATTCCTCCATGAAACAGGATCAAACAACCCAACAGGACTAAACTCAAATACTGACAA
AATCCCCTTCCACCCATACTTTTCATACAAAGACCTACTAGGAATTATTCTAACTTTAACCTTACTACTAAACCTAGCCT
TATTCTCCCCAAACCTTTTAGGTGACCCAGACAATTTCATACCAGCTAACCCGATATCAACTCCATCCCACATCAAACCA
GAATGATACTTTCTCTTTGCATACGCAATTCTCCGATCTATCCCAAACAAACTAGGAGGCGTACTAGCTATACTATCCTC
TATCCTCATATTACTTGCAATACCAGCCCTACACACATCAAAACAACGCACAGCCCTATTCCGACCACTCACTCAAATTC
TATTCTGATGCTTAACAGCTAACGTACTAATCCTCACATGGATCGGAGGTCAACCAGCCGAAAATCCATTCACCACTATT
GGACAAGCAGCCTCTATCCTATACTTTATAATCCCCCTAATACTTATACCTCTCACAGGATTAATTGAAAACAAAATAAT
AAACCAAAAAAACTAAAAACATTCTAGTAGCTTAACCT
>MTD_T_13148
TGAAACTTTGGCTCACTACTAGGTACCTGCCTAATCTTACAAATCACCACAGGAATCTTCCTAGCAATACACTACTCACC
AGACATTTCATTAGCATTCTCATCAATTACTCACATCACCCGAGATGTACAATACGGATGACTCATTCGCAATATACATG
CTAACGGAGCCTCCATCTTCTTTATATGTATTTACCTTCACATTGGCCGAGGACTCTATTATGGTTCATACTTATACAAA
GAAACTTGAAACACAGGAGTAATTCTACTATTACTAACCATAGCCACAGCATTCATAGGCTATGTCTTGCCATGAGGCCA
AATATCATTTTGAGGCGCCACCGTAATTACCAACCTACTCTCAGCCACTCCATATATTGGTGATACTTTAGTACAATGAA
TTTGAGGCGGATTCTCAGTAGACAACGCAACCCTTACCCGATTCTTTACCTTCCACTTCCTACTCCCATTTATCATTGCC
GGCTTAGCAATTGTACACCTACTATTCCTCCATGAAACAGGATCAAACAACCCAACAGGACTAAACTCAAATACTGACAA
AATCCCTTTCCACCCATACTTCTCATACAAAGACCTACTAGGAATTATTCTAACTTTAACCTTACTACTAAACCTAGCCT
TATTCTCCCCAAACCTTTTAGGTGACCCAGACAATTTCATACCAGCTAACCCGATATCAACTCCATCCCACATCAAACCA
GAATGATACTTTCTCTTTGCATACGCAATTCTCCGATCTATCCCAAACAAACTAGGAGGCGTACTAGCTATACTATCCTC
TATCCTCATATTACTTGCAATACCAGCTCTACACACCTCAAAACAACGCACAGCCCTATTCCGACCACTCACTCAAATTC
TATTCTGATGCTTAACAGCTAACGTACTAATCCTCACATGGATCGGAGGTCAACCAGCCGAAAATCCATTCACCACTATT
GGACAAGCAGCCTCTATCCTATACTTTATAATCCCCCTAATACTTATACCTCTCACAGGATTAATTGAAAACAAAATAAT
AAACCAAAAAAACTAAAAACATTCTAGTAGCTTAACCT
>MTD_T_13149
TGAAACTTTGGCTCACTACTAGGTACCTGCCTAATCTTACAAATCACCACAGGAATCTTCCTAGCAATACACTACTCACC
AGACATTTCATTAGCATTCTCATCAATTACTCACATCACCCGAGACGTACAATACGGATGACTCATTCGCAACATACATG
CTAACGGAGCCTCCATCTTCTTTATATGTATTTACCTTCACATTGGCCGAGGACTCTATTATGGTTCATACTTATACAAA
GAAACTTGAAACACAGGAGTAATTCTACTATTACTAACCATAGCCACAGCATTCATAGGCTATGTCTTGCCATGAGGCCA
AATATCATTTTGAGGCGCCACCGTAATTACCAACCTACTCTCAGCCACTCCATATATTGGTGATACTTTAGTACAATGAA
TTTGAGGCGGATTCTCAGTAGACAACGCAACCCTTACCCGATTCTTTACCTTCCACTTCCTACTCCCATTTATCATTGCC
GTCTTAGCAATTGTACACCTTCTATTCCTCCATGAAACAGGATCAAACAACCCAACAGGACTAAACTCAAATACTGACAA
AATCCCTTTCCACCCATACTTTTCATACAAAGACCTACTAGGAATTATTCTAACTTTAACCTTACTACTAAACCTAGCCT
TATTCTCCCCAAACCTTTTAGGTGACCCAGACAATTTCATACCAGCTAACCCGATATCAACTCCATCCCACATCAAACCA
GAATGATACTTTCTCTTTGCATACGCAATTCTCCGATCTATCCCAAACAAACTAGGAGGCGTACTAGCTATACTATCCTC
TATCCTCATATTACTTGCAATACCAGCCCTACACACATCAAAACAACGCACAGCCCTATTCCGACCACTCACTCAAATTC
TATTCTGATGCTTAACAGCTAACGTACTAATCCTCACATGGATCGGAGGTCAACCAGCCGAAAATCCATTCACCACTATT
GGACAAGCAGCCTCTATCCTATACTTTATAATCCCCCTAATACTTATACCTCTCACAGGATTAATTGAAAACAAAATAAT
AAACCAAAAAAACTAAAAACATTCTAGTAGCTTAACCT
>MTD_T_13150
TGAAACTTTGGCTCACTACTAGGCACCTGCCTAATCTTACAAATTACTACAGGAATCTTCCTAGCAATACACTACTCACC
AGACATCTCATTAGCATTCTCATCAATCACCCACATTACCCGAGACGTACAATACGGCTGACTTATTCGTAACACACATG
CTAACGGAGCCTCCATCTTCTTCATATGTATTTACCTTCACATCGGCCGAGGACTCTATTATGGTTCATACTTATACAAA
GAAACTTGAAATACAGGAGTAATCCTACTATTATTAACCATGGCTACAGCATTCATAGGCTACGTATTACCATGAGGCCA
AATATCATTTTGAGGGGCTACCGTAATTACCAACCTACTCTCAGCTACCCCATACATTGGTGATACCCTAGTACAATGAA
TTTGAGGTGGATTCTCGGTAGACAACGCCACTCTTACCCGATTCTTTACCTTCCACTTCCTACTCCCATTCATCATTGCC
GGCTTAGCAATCGTACATCTACTATTCCTCCATGAAACAGGATCAAACAACCCAACAGGACTAAACTCAAACACTGACAA
AATCCCATTCCACCCATACTTTTCATACAAAGACCTACTAGGAATTATCCTAACCCTAACCTTACTACTAAGCTTAACAT
TATTCTCTCCAAACCTTCTAGGCGACCCAGACAATTTTATACCAGCTAACCCCATATCAACCCCATCCCACATCAAACCA
GAATGATACTTTCTCTTTGCATACGCAATTCTCCGATCTATCCCAAACAAACTAGGAGGCGTACTAGCCATACTATCCTC
TATCCTCATACTACTTGCAATACCAACTCTACACACATCAAAACAACGCACAGCCCTATTTCGACCACTCACTCAAATCC
TCTTTTGATGCTTAACAGCTAACGTATTAATCCTCACATGAATCGGAGGTCAACCAGCTGAAAATCCATTTACCACTATC
GGCCAAGCAGCTTCTATCCTATACTTCACAATCCCCTTAATACTCATACCTCTCACAGGATTAATCGAAAACAAAATAAT
AAACCAAAAAAACTAAAAATATTCTAGTAGCTTAACCT
>MTD_T_13151
TGAAACTTTGGCTCACTACTAGGTACCTGCCTAATCTTACAAATCACCACAGGAATCTTCCTAGCAATACACTACTCACC
AGACATTTCATTAGCATTCTCATCAATTACTCACATCACCCGAGACGTACAATACGGATGACTCATTCGCAACATACATG
CTAACGGAGCCTCCATCTTCTTTATATGTATTTACCTTCACATTGGCCGAGGACTCTATTATGGTTCATACTTATACAAA
GAAACTTGAAACACAGGAGTAATTCTACTATTACTAACCATAGCCACAGCATTCATAGGCTATGTCTTGCCATGAGGCCA
AATATCATTTTGAGGCGCCACCGTAATTACCAACCTACTCTCAGCCACTCCATATATTGGTGATACTTTAGTACAATGAA
TTTGAGGCGGATTCTCAGTAGACAACGCAACCCTTACCCGATTCTTTACCTTCCACTTCCTACTCCCATTTATCATTGCC
GGCTTAGCAATTGTACACCTTCTATTCCTCCATGAAACAGGATCAAACAACCCAACAGGACTAAACTCAAATACTGACAA
AATCCCTTTCCACCCATACTTTTCATACAAAGACCTACTAGGAATTATTCTAACTTTAACCTTACTACTAAACCTAGCCT
TATTCTCCCCAAACCTTTTAGGTGACCCAGACAATTTCATACCAGCTAACCCGATATCAACTCCATCCCACATCAAACCA
GAATGATACTTTCTCTTTGCATACGCAATTCTCCGATCTATCCCAAACAAACTAGGAGGCGTACTAGCTATACTATCCTC
TATCCTCATATTACTTGCAATACCAGCCCTACACACATCAAAACAACGCACAGCCCTATTCCGACCACTCACTCAAATTC
TATTCTGATGCTTAACAGCTAACGTACTAATCCTCACATGAATCGGAGGTCAACCAGCCGAAAATCCATTCACCACTATT
GGACAAGCAGCCTCTATCCTATACTTTATAATCCCCCTAATACTTATACCTCTCACAGGATTAATTGAAAACAAAATAAT
AAACCAAAAAAACTAAAAACATTCTAGTAGCTTAACCT
>MTD_T_13152
TGAAACTTTGGCTCACTACTAGGTACCTGCCTAATCTTACAAATCACCACAGGAATCTTCCTAGCAATACACTACTCACC
AGACATTTCATTAGCATTCTCATCAATTACTCACATCACCCGAGATGTACAATACGGATGACTCATTCGCAATATACATG
CTAACGGAGCCTCCATCTTCTTTATATGTATTTACCTTCACATTGGCCGAGGACTCTATTATGGTTCATACTTATACAAA
GAAACTTGAAACACAGGAGTAATTCTACTATTACTAACCATAGCCACAGCATTCATAGGCTATGTCTTGCCATGAGGCCA
AATATCATTTTGAGGCGCCACCGTAATTACCAACCTACTCTCAGCCACTCCATATATTGGTGATACTTTAGTACAATGAA
TTTGAGGCGGATTCTCAGTAGACAACGCAACCCTTACCCGATTCTTTACCTTCCACTTCCTACTCCCATTTATCATTGCC
GGCTTAGCAATTGTACACCTACTATTCCTCCATGAAACAGGATCAAACAACCCAACAGGACTAAACTCAAATACTGACAA
AATCCCTTTCCACCCATACTTTTCATACAAAGACCTACTAGGAATTATTCTAACTTTAACCTTACTACTAAACCTAGCCT
TATTCTCCCCAAACCTTTTAGGTGACCCAGACAATTTCATACCAGCTAACCCGATATCAACTCCATCCCACATCAAACCA
GAATGATACTTTCTCTTTGCATACGCAATTCTCCGATCTATCCCAAACAAACTAGGAGGCGTACTAGCTATACTATCCTC
TATCCTCATATTACTTGCAATACCAGCCCTACACACATCAAAACAACGCACAGCCCTATTCCGACCACTCACTCAAATTC
TATTCTGATGCTTAACAGCTAACGTACTAATCCTCACATGGATCGGAGGTCAACCAGCCGAAAATCCATTCACCGCTATT
GGACAAGCAGCCTCTATCCTATACTTTATAATCCCCCTAATACTTATACCTCTCACAGGATTAATTGAAAACAAAATAAT
AAACCAAAAAAACTAAAAACATTCTAGTAGCTTAACCT
>MTD_T_13153
TGAAACTTCGGCTCACTACTAGGCACCTGCCTAATCTTACAAATTACTACAGGAATCTTCCTAGCAATACACTACTCACC
AGACATCTCATTAGCATTCTCATCAATCACCCACATTACCCGAGACGTACAATACGGCTGACTTATTCGTAACACACATG
CTAACGGAGCCTCCATCTTCTTCATATGTATTTACCTTCACGTCGGCCGAGGACTCTATTATGGTTCATACTTATACAAA
GAAACTTGAAATACAGGAGTAATCCTACTATTATTAACCATGGCCACAGCATTCATAGGCTACGTATTACCATGAGGCCA
AATATCATTTTGAGGGGCTACCGTAATTACCAACCTACTCTCAGCTACCCCATACATTGGTGATACCCTAGTACAATGAA
TTTGAGGTGGATTCTCGGTAGACAACGCCACTCTTACCCGATTCTTTACCTTCCACTTCCTACTCCCATTCATCATTGCC
GGCTTAGCAATCGTACATCTACTATTCCTCCATGAAACAGGATCAAACAACCCAACAGGACTAAACTCAAACACTGACAA
AATCCCATTCCACCCATACTTTTCATACAAAGACCTACTAGGAATTATCCTAACCCTAACCTTACTACTAAACTTAACAT
TATTCTCTCCAAACCTTCTAGGCGACCCAGACAATTTTATACCAGCTAACCCCATATCAACCCCATCCCACATCAAACCA
GAATGATACTTTCTCTTTGCATACGCAATTCTCCGATCTATCCCAAACAAACTAGGAGGCGTACTAGCCATACTATCCTC
TATCCTTATACTACTTGCAATACCAACTCTACACACATCAAAACAACGCACAGCCATATTTCGACCACTCACTCAAATTC
TCTTTTGATGCTTAACAGCTAACGTATTAATCCTCACATGAATCGGAGGTCAACCAGCTGAAAATCCATTTACCACTATC
GGCCAAGCAGCTTCTATCCTATACTTCACAATCCCCCTAATACTCATACCTCTCACAGGATTAATCGAAAACAAAATAAT
AAACCAAAAAAACTAAAAATATTCTAGTAGCTTAACCT
>MTD_T_13154
TGAAACTTCGGCTCACTACTAGGCACCTGCCTAATCTTACAAATTACTACAGGAATCTTCCTAGCAATACACTACTCACC
AGACATCTCATTAGCATTCTCATCAATCACCCACATTACCCGAGACGTACAATACGGCTGACTTATTCGTAACACACATG
CTAACGGAGCCTCCATCTTCTTCATATGTATCTACCTTCACATCGGCCGAGGACTCTATTATGGTTCATACTTATACAAA
GAAACTTGAAATACAGGAGTAATCCTACTATTATTAACCATGGCCACAGCATTCATAGGCTACGTATTACCATGAGGCCA
AATATCATTTTGAGGGGCTACCGTAATTACCAATCTACTCTCAGCTACCCCATATATTGGTGATACCCTAGTACAATGAA
TTTGAGGTGGATTCTCAGTAGACAACGCCACTCTTACCCGATTCTTTACCTTCCACTTCCTACTCCCATTCATCATTGCC
GGCTTAGCAATCGTACATCTACTATTCCTCCATGAAACAGGATCAAACAACCCAACAGGACTAAACTCAAACACTGACAA
AATCCCATTCCACCCATACTTTTCATACAAAGACCTACTAGGAATTATCCTAACCCTAACCTTACTACTAAGCTTAACAT
TATTCTCTCCAAACCTTCTAGGCGACCCAGACAATTTTATACCAGCTAACCCCATATCAACCCCATCCCACATCAAACCA
GAATGATACTTTCTCTTTGCATACGCAATTCTCCGATCTATCCCAAACAAACTAGGAGGCGTACTAGCCATACTATCCTC
CATCCTCATACTACTTGCAATACCAACTCTACACACATCAAAACAACGCACAGCCCTATTTCGACCACTCACTCAAATTC
TCTTTTGATGCTTAACAGCTAACGTATTAATCCTCACATGAATCGGAGGTCAACCAGCTGAAAATCCATTTACCACTATC
GGCCAAACAGCTTCTATCCTATACTTCACAATCCCCCTAATACTCATACCTCTCACAGGATTAATCGAAAACAAAATAAT
AAACCAAAAAAACTAAAAATATTCTAGTAGCTTAACCT
>MTD_T_13155
TGAAACTTTGGCTCACTACTAGGTACCTGCCTAATCTTACAAATCACCACAGGAATCTTCCTAGCAATACACTACTCACC
AGACATTTCATTAGCATTCTCATCAATTACTCACATCACCCGAGACGTACAATACGGATGACTCATTCGCAACATACATG
CTAACGGAGCCTCGATCTTCTTCATATGTATTTACCTTCACATTGGCCGAGGACTCTATTATGGTTCATACTTATACAAA
GAAACTTGAAACACAGGAGTAATTCTACTATTACTAACCATAGCCACAGCATTCATAGGCTATGTCTTGCCATGAGGCCA
AATATCATTTTGAGGCGCCACCGTAATTACCAACCTACTCTCAGCCACTCCATATATTGGTGATACTTTAGTACAATGAA
TTTGAGGCGGATTCTCAGTAGACAACGCAACCCTTACCCGATTCTTTACCTTCCACTTCCTACTCCCATTTATCATTGCC
GGCTTAGCAATTGTACACCTCCTATTCCTCCATGAAACAGGATCAAACAACCCAACAGGACTAAACTCAAATACTGACAA
AATCCCTTTCCACCCATACTTTTCATACAAAGACCTACTAGGAATTATTCTAACTTTAACCTTACTACTAAACCTAGCCT
TATTCTCCCCAAACCTTTTAGGTGACCCAGACAATTTCATACCAGCTAACCCGATATCAACTCCATCCCACATCAAACCA
GAATGATACTTTCTCTTTGCATACGCAATTCTCCGATCTATCCCAAACAAACTAGGAGGCGTACTAGCTATACTATCCTC
TATCCTCATATTACTTGCAATACCAGCCCTACACACATCAAAACAACGCACAGCCCTATTCCGACCACTCACTCAAATTC
TATTCTGATGCTTAACAGCTAACGTACTAATCCTCACATGGATCGGAGGTCAACCAGCCGAAAATCCATTCACCACTATT
GGACAAGCAGCCTCTATCCTATACTTTATAATCCCCCTAATACTTATACCTCTCACAGGATTAATTGAAAACAAAATAAT
AAACCAAAAAAACTAAAAACATTCTAGTAGCTTAACCT
>MTD_T_13156
TGAAACTTTGGCTCACTACTAGGTACCTGCCTAATCTTACAAATCACCACAGGAATCTTCCTAGCAATACACTACTCACC
AGACATTTCATTAGCATTCTCATCAATTACTCACATCACCCGAGACGTACAATACGGATGACTCATTCGCAACATACATG
CTAACGGAGCCTCGATCTTCTTCATATGTATTTACCTTCACATTGGCCGAGGACTCTATTATGGTTCATACTTATACAAA
GAAACTTGAAACACAGGAGTAATTCTACTATTACTAACCATAGCCACAGCATTCATAGGCTATGTCTTGCCATGAGGCCA
AATATCATTTTGAGGCGCCACCGTAATTACCAACCTACTCTCAGCCACTCCATATATTGGTGATACTTTAGTACAATGAA
TTTGAGGCGGATTCTCAGTAGACAACGCAACCCTTACCCGATTCTTTACCTTCCACTTCCTACTCCCATTTATCATTACC
GGCTTAGCAATTGTACACCTTCTATTCCTCCATGAAACAGGATCAAACAACCCAACAGGACTAAACTCAAATACTGACAA
AATCCCTTTCCACCCATACTTTTCATACAAAGACCTACTAGGAATTATTCTAACTTTAACCTTACTACTAAACCTAGCCT
TATTCTCCCCAAACCTTTTAGGTGACCCAGACAATTTCATACCAGCTAACCCGATATCAACTCCATCCCACATCAAACCA
GAATGATACTTTCTCTTTGCATACGCAATTCTCCGATCTATCCCAAACAAACTAGGAGGCGTACTAGCTATACTATCCTC
TATCCTCATATTACTTGCAATACCAGCCCTACACACATCAAAACAACGCACAGCCCTATTCCGACCACTCACTCAAATTC
TATTCTGATGCTTAACAGCTAACGTACTAATCCTCACATGGATCGGAGGTCAACCAGCCGAAAATCCATTCACCACTATT
GGACAAGCAGCCTCTATCCTATACTTTATAATCCCCCTAATACTTATACCTCTCACAGGATTAATTGAAAACAAAATAAT
AAACCAAAAAAACTAAAAACATTCTAGTAGCTTAACCT
>MTD_T_13158
TGAAACTTTGGCTCACTACTAGGTACCTGCCTAATCTTACAAATCACCACAGGAATCTTCCTAGCAATACACTACTCACC
AGACATTTCATTAGCATTCTCATCAATTACTCACATCACCCGAGACGTACAATACGGATGACTCATTCGCAACATACATG
CTAACGGAGCCTCCATCTTCTTTATATGTATTTACCTTCACATTGGCCGAGGACTCTATTATGGTTCATACTTATACAAA
AAAACTTGAAACACAGGAGTAATTCTACTATTACTAACCATAGCCACAGCATTCATAGGCTATGTCTTGCCATGAGGCCA
AATATCATTTTGAGGCGCCACCGTAATTACCAACCTACTCTCAGCCACTCCATATATTGGTGATACTTTAGTACAATGAA
TTTGAGGCGGATTCTCAGTAGACAACGCAACCCTTACCCGATTCTTTACCTTCCACTTCCTACTCCCATTTATCATTGCC
GGCTTAGCAATTGTACACCTTCTATTCCTCCATGAAACAGGATCAAACAACCCAACAGGACTAAACTCAAATACTGACAA
AATCCCTTTCCACCCATACTTTTCATACAAAGACCTACTAGGAATTATTCTAACTTTAACCTTACTACTAAACCTAGCCT
TATTCTCCCCAAACCTTTTAGGTGACCCAGACAATTTCATACCAGCTAACCCGATATCAACTCCATCCCACATCAAACCA
GAATGATACTTTCTCTTTGCATACGCAATTCTCCGATCTATCCCAAACAAACTAGGAGGCGTACTAGCTATACTATCCTC
TATCCTCATATTACTTGCAATACCAGCCCTACACACATCAAAACAACGCACAGCCCTATTCCGACCACTCACTCAAATTC
TATTCTGATGCTTAACAGCTAACGTACTAATCCTCACATGGATCGGAGGTCAACCAGCCGAAAATCCATTCACCACTATT
GGACAAGCAGCCTCTATCCTATACTTTATAATCCCCCTAATACTTATACCTCTCACAGGATTAATTGAAAACAAAATAAT
AAACCAAAAAAACTAAAAACATTCTAGTAGCTTAACCT
>MTD_T_13159
TGAAACTTTGGCTCACTACTAGGTACCTGCCTAATCTTACAAATCACCACAGGAATCTTCCTAGCAATACACTACTCACC
AGACATTTCATTAGCATTCTCATCAATTACTCACATCACCCGAGATGTACAATACGGATGACTCATTCGCAATATACATG
CTAACGGAGCCTCCATCTTCTTTATATGTATTTACCTTCACATTGGCCGAGGACTCTATTATGGTTCATACTTATACAAA
GAAACTTGAAACACAGGAGTAATTCTACTATTACTAACCATAGCCACAGCATTCATAGGCTATGTCTTGCCATGAGGCCA
AATATCATTTTGAGGCGCCACCGTAATTACCAACCTACTCTCAGCCACTCCATATATTGGTGATACTTTAGTACAATGAA
TTTGAGGCGGATTCTCAGTAGACAACGCAACCCTTACCCGATTCTTTACCTTCCACTTCCTACTCCCATTTATCATTGCC
GGCTTAGCAATTGTACACCTACTATTCCTCCATGAAACAGGATCAAACAACCCAACAGGACTAAACTCAAATACTGACAA
AATCCCTTTCCACCCATACTTTTCATACAAAGACCTACTAGGAATTATTCTAACTTTAACCTTACTACTAAACCTAGCCT
TATTCTCCCCAAACCTTTTAGGTGACCCAGACAATTTCATACCAGCTAACCCGATATCAACTCCATCCCACATCAAACCA
GAATGATACTTTCTCTTTGCATACGCAATTCTCCGATCTATCCCAAACAAACTAGGAGGCGTACTAGCTATACTATCCTC
TATCCTCATATTACTTGCAATACCAGCCCTACACACATCAAAACAACGCACAGCCCTATTCCGACCACTCACTCAAATTC
TATTCTGATGCTTAACAGCTAACGTACTAATCCTCACATGGATCGGAGGTCAACCAGCCGAAAATCCATTCACCGCTATT
GGACAAGCAGCCTCTATCCTATACTTTATAATCCCCCTAATACTTATACCTCTCACAGGATTAATTGAAAACAAAATAAT
AAACCAAAAAAACTAAAAACATTCTAGTAGCTTAACCT
>MTD_T_13161
TGAAACTTTGGCTCACTACTAGGTACCTGCCTAATCTTACAAATCACCACAGGAATCTTCCTAGCAATACACTACTCACC
AGACATTTCATTAGCATTCTCATCAATCACTCACATCACCCGAGATGTACAATACGGATGACTAATTCGCAACATACATG
CTAACGGAGCCTCCATCTTCTTTATATGTATTTACCTTCACATTGGCCGAGGACTCTATTATGGTTCATATTTGTACAAA
GAAACTTGAAACACAGGAGTAATTCTACTATTACTAACCATAGCCACAGCATTCATAGGCTATGTCTTGCCATGAGGCCA
AATATCATTTTGAGGCGCCACCGTAATTACCAACCTACTCTCAGCCACTCCATATATTGGTGATACTTTAGTACAATGAA
TTTGAGGCGGATTCTCGGTAGACAACGCAACTCTTACCCGATTCTTTACCTTCCACTTCCTACTCCCATTCATCATTGCA
GGCTTAGCAATTGTACACCTACTATTCCTCCATGAAACAGGATCAAACAACCCAACAGGACTAAACTCAAATACTGACAA
AATCCCTTTCCACCCATACTTTTCATATAAAGACCTACTAGGAATTATTCTAACTTTAACCTTACTACTAAACCTAGCCT
TATTCTCCCCAAACCTTTTAGGTGACCCAGACAATTTCATACCAGCTAACCCGATATCAACTCCATCCCACATCAAACCA
GAATGATACTTTCTCTTTGCATACGCAATTCTCCGATCTATCCCAAACAAACTAGGAGGCGTACTAGCTATACTATCCTC
TATCCTCATATTACTTACAATACCAGCCCTACACACATCAAAACAACGCACAGCCCTATTCCGACCACTCACTCAAATTC
TATTCTGATGCTTAACAGCTAACGTACTAATCCTCACATGGATCGGAGGTCAACCAGCCGAAAATCCATTCACCACTATT
GGACAAGCAGCCTCTATCCTATACTTTATAATCCCCCTAATACTTATACCTCTCACAGGATTAATTGAAAACAAAATAAT
AAATCAAAAAAACTAAAAACATTCTAGTAGCTTAACCT
>MTD_T_13162
TGAAACTTTGGCTCACTACTAGGTACCTGCCTAATCTTACAAATCACCACAGGAATCTTCCTAGCAATACACTACTCACC
AGACATTTCATTAGCATTCTCATCAATTACTCACATCACCCGAGACGTACAATACGGATGACTCATTCGCAACATACATG
CTAACGGAGCCTCCATCTTCTTTATATGTATTTACCTTCACATTGGCCGAGGACTCTATTATGGTTCATACTTATACAAA
GAAACTTGAAACACAGGAGTAATTCTACTATTACTAACCATAGCCACAGCATTCATAGGCTATGTCTTGCCATGAGGCCA
AATATCATTTTGAGGCGCCACCGTAATTACCAACCTACTCTCAGCCACTCCATATATTGGTGATACTTTAGTACAATGAA
TTTGAGGCGGATTCTCAGTAGACAACGCAACCCTTACCCGATTCTTTACCTTCCACTTCCTACTCCCATTTATCATTGCC
GGCTTAGCAATTGTACACCTTCTATTCCTCCATGAAACAGGATCAAACAACCCAACAGGACTAAACTCAAATACTGACAA
AATCCCTTTCCACCCATACTTTTCATACAAAGACCTACTAGGAATTATTCTAACTTTAACCTTACTACTAAACCTAGCCT
TATTCTCCCCAAACCTTTTAGGTGACCCAGACAATTTCATACCAGCTAACCCGATATCAACTCCATCCCACATCAAACCA
GAATGATACTTTCTCTTTGCATACGCAATTCTCCGATCTATCCCAAACAAACTAGGAGGCGTACTAGCTATACTATCCTC
TATCCTCATATTACTTGCAATACCAGCCCTACACACATCAAAACAACGCACAGCCCTATTCCGACCACTCACTCAAATTC
TATTCTGATGCTTAACAGCTAACGTACTAATCCTCACATGGATCGGAGGTCAACCAGCCGAAAATCCATTCACCACTATT
GGACAAGCAGCCTCTATCCTATACTTTATAATCCCCCTAATACTTATACCTCTCACAGGATTAATTGAAAACAAAATAAT
AAACCAAAAAAACTAAAAACATTCTAGTAGCTTAACCT
>MTD_T_13163
TGAAACTTTGGCTCACTACTAGGTACCTGCCTAATCTTACAAATCACCACAGGAATCTTCCTAGCAATACACTACTCACC
AGACATTTCATTAGCATTCTCATCAATTACTCACATCACCCGAGACGTACAATACGGATGACTCATTCGCAACATACATG
CTAACGGAGCCTCGATCTTCTTCATATGTATTTACCTTCACATTGGCCGAGGACTCTATTATGGTTCATACTTATACAAA
GAAACTTGAAACACAGGAGTAATTCTACTATTACTAACCATAGCCACAGCATTCATAGGCTATGTCTTGCCATGAGGCCA
AATATCATTTTGAGGCGCCACCGTAATTACCAACCTACTCTCAGCCACTCCATATATTGGTGATACTTTAGTACAATGAA
TTTGAGGCGGATTCTCAGTAGACAACGCAACCCTTACCCGATTCTTTACCTTCCACTTCCTACTCCCATTTACCATTGCC
GGCTTAGCAATTGTACACCTTCTATTCCTCCATGAAACAGGATCAAACAACCCAACAGGACTAAACTCAAATACTGACAA
AATCCCTTTCCACCCATACTTTTCATACAAAGACCTACTAGGAATTATTCTAACTTTAACCTTACTACTAAACCTAGCCT
TATTCTCCCCAAACCTTTTAGGTGACCCAGACAATTTCATACCAGCTAACCCGATATCAACTCCATCCCACATCAAACCA
GAATGATACTTTCTCTTTGCATACGCAATTCTCCGATCTATCCCAAACAAACTAGGAGGCGTACTAGCTATACTATCCTC
TATCCTCATATTACTTGCAATACCAGCCCTACACACATCAAAACAACGCACAGCCCTATTCCGACCACTCACTCAAATTC
TATTCTGATGCTTAACAGCTAACGTACTAATCCTCACATGGATCGGAGGTCAACCAGCCGAAAATCCATTCACCACTATT
GGACAAGCAGCCTCTATCCTATACTTTATAATCCCCCTAATACTTATACCTCTCACAGGATTAATTGAAAACAAAATAAT
AAACCAAAAAAACTAAAAACATTCTAGTAGCTTAACCT
>MTD_T_13165
TGAAACTTCGGCTCACTACTAGGCACCTGCCTAATCTTACAAATTACTACAGGAATCTTCCTAGCAATACACTACTCACC
AGACATCTCATTAGCATTCTCATCAATCACCCACATTACCCGAGACGTACAATACGGCTGACTTATTCGTAACACACATG
CTAACGGAGCCTCCATCTTCTTCATATGTATCTACCTTCACATCGGCCGAGGACTCTATTATGGTTCATACTTATACAAA
GAAACTTGAAATACAGGAGTAATCCTACTATTATTAACCATGGCCACAGCATTCATAGGCTACGTATTACCATGAGGCCA
AATATCATTTTGAGGGGCTACCGTAATTACCAATCTACTCTCAGCTACCCCATATATTGGTGATACCCTAGTACAATGAA
TTTGAGGTGGATTCTCGGTAGACAACGCCACTCTTACCCGATTCTTTACCTTCCACTTCCTACTCCCATTCATCATTGCC
GGCTTAGCAATCGTACATCTACTATTCCTCCATGAAACAGGATCAAACAACCCAACAGGACTAAACTCAAACACTGACAA
AATCCCATTCCACCCATACTTTTCATACAAAGACCTACTAGGAATTATCCTAACCCTAACCTTACTACTAAGCTTAACAT
TATTCTCTCCAAACCTTCTAGGCGACCCAGACAATTTTATACCAGCTAACCCCATATCAACCCCATCCCACATCAAACCA
GAATGATACTTTCTCTTTGCATACGCAATTCTCCGATCTATCCCAAACAAACTAGGAGGCGTACTAGCCATACTATCCTC
CATCCTCATACTACTTGCAATACCAACTCTACACACATCAAAACAACGCACAGCCCTATTTCGACCACTCACTCAAATTC
TCTTTTGATGCTTAACAGCTAACGTATTAATCCTCACATGAATCGGAGGTCAACCAGCTGAAAATCCATTTACCACTATC
GGCCAAACAGCTTCTATCCTATACTTCACAATCCCCCTAATACTCATACCTCTCACAGGATTAATCGAAAACAAAATAAT
AAACCAAAAAAACTAAAAATATTCTAGTAGCTTAACCT
>MTD_T_13166
TGAAACTTTGGCTCACTACTAGGCACCTGCCTAATCTTACAAATCACCACAGGAATCTTCCTAGCAATACACTACTCACC
AGACATTTCATTAGCATTCTCATCAATCACTCACATCACCCGAGATGTACAATACGGATGACTAATTCGCAACATACATG
CTAACGGAGCCTCCATCTTCTTTATATGTATTTACCTTCACATTGGCCGAGGACTCTATTATGGTTCATATTTGTACAAA
GAAACTTGAAACACAGGAGTAATTCTACTATTACTAACCATAGCCACAGCATTCATAGGCTATGTCTTGCCATGAGGCCA
AATATCATTTTGAGGCGCCACCGTAATTACCAACCTACTCTCAGCCACTCCATATATTGGTGATACTTTAGTACAATGAA
TTTGAGGCGGATTCTCGGTAGACAACGCAACTCTTACCCGATTCTTTACCTTCCACTTCCTACTCCCATTCATCATTGCA
GGCTTAGCAATTGTACACCTACTATTCCTCCATGAAACAGGATCAAACAACCCAACAGGACTAAACTCAAATACTGACAA
AATCCCTTTCCACCCATACTTTTCATATAAAGACCTACTAGGAATTATTCTAACTTTAACCTTACTACTAAACCTAGCCT
TATTCTCCCCAAACCTTTTAGGTGACCCAGACAATTTCATACCAGCTAACCCGATATCAACTCCATCCCACATTAAACCA
GAATGATACTTTCTCTTTGCATACGCAATTCTCCGATCTATCCCAAACAAACTAGGAGGCGTACTAGCTATACTATCCTC
TATCCTCATATTACTTACAATACCAGCCCTACACACATCAAAACAACGCACAGCCCTATTCCGACCACTCACTCAAATTC
TATTCTGATGCTTAACAGCTAACGTACTAATCCTCACATGGATCGGAGGTCAACCAGCCGAAAATCCATTCACCACTATT
GGACAAGCAGCCTCTATCCTATACTTTATAATCCCCCTAATACTTATACCTCTCACAGGATTAATTGAAAACAAAATAAT
AAATCAAAAAAACTAAAAACATTCTAGTAGCTTAACCT
>MTD_T_13167
TGAAACTTTGGCTCACTACTAGGCACCTGCCTAATCTTACAAATCACCACAGGAATCTTCCTAGCAATACACTACTCACC
AGACATTTCATTAGCATTCTCATCAATCACTCACATCACCCGAGATGTACAATACGGATGACTAATTCGCAACATACATG
CTAACGGAGCCTCCATCTTCTTTATATGTATTTACCTTCACATTGGCCGAGGACTCTATTATGGTTCATATTTGTACAAA
GAAACTTGAAACACAGGAGTAATTCTACTATTACTAACCATAGCCACAGCATTCATAGGCTATGTCTTGCCATGAGGCCA
AATATCATTTTGAGGCGCCACCGTAATTACCAACCTACTCTCAGCCACTCCATATATTGGTGATACTTTAGTACAATGAA
TTTGAGGCGGATTCTCGGTAGACAACGCAACTCTTACCCGATTCTTTACCTTCCACTTCCTACTCCCATTCATCATTGCA
GGCTTAGCAATTGTACACCTACTATTCCTCCATGAAACAGGATCAAACAACCCAACAGGACTAAACTCAAATACTGACAA
AATCCCTTTCCACCCATACTTTTCATATAAAGACCTACTAGGAATTATTCTAACTTTAACCTTACTACTAAACCTAGCCT
TATTCTCCCCAAACCTTTTAGGTGACCCAGACAATTTCATACCAGCTAACCCGATATCAACTCCATCCCACATCAAACCA
GAATGATACTTTCTCTTTGCATACGCAATTCTCCGATCTATCCCAAACAAACTAGGAGGCGTACTAGCTATACTATCCTC
TATCCTCATATTACTTGCAATACCAGCCCTACACACATCAAAACAACGCACAGCCCTATTCCGACCACTCACTCAAATTC
TATTCTGATGCTTAACAGCTAACGTACTAATCCTCACATGGATCGGAGGTCAACCAGCCGAAAATCCATTCACCACTATT
GGACAAGCAGCCTCTATCCTATACTTTATAATCCCCCTAATACTTATACCTCTCACAGGATTAATTGAAAACAAAATAAT
AAATCAAAAAAACTAAAAACATTCTAGTAGCTTAACCT
>MTD_T_13168
TGAAACTTTGGCTCACTACTAGGTACCTGCCTAATCTTACAAATCACCACAGGAATCTTCCTAGCAATACACTACTCACC
AGACATTTCATTAGCATTCTCATCAATTACTCACATCACCCGAGACGTACAATACGGATGACTCATTCGCAACATACATG
CTAACGGAGCCTCCATCTTCTTTATATGTATTTACCTTCACATTGGCCGAGGACTCTATTATGGTTCATACTTATACAAA
GAAACTTGAAACACAGGAGTAATTCTACTATTACTAACCATAGCCACAGCATTCATAGGCTATGTCTTGCCATGAGGCCA
AATATCATTTTGAGGCGCCACCGTAATTACCAACCTACTCTCAGCCACTCCATATATTGGTGATACTTTAGTACAATGAA
TTTGAGGCGGATTCTCAGTAGACAACGCAACCCTTACCCGATTCTTTACCTTCCACTTCCTACTCCCATTTATCATTGCC
GGCTTAGCAATTGTACACCTTCTATTCCTCCATGAAACAGGATCAAACAACCCAACAGGACTAAACTCAAATACTGACAA
AATCCCTTTCCACCCATACTTTTCATACAAAGACCTACTAGGAATTATTCTAACTTTAACCTTACTACTAAACCTAGCCT
TATTCTCCCCAAACCTTTTAGGTGACCCAGACAATTTCATACCAGCTAACCCGATATCAACTCCATCCCACATCAAACCA
GAATGATACTTTCTCTTTGCATACGCAATTCTCCGATCTATCCCAAACAAACTAGGAGGCGTACTAGCTATACTATCCTC
TATCCTCATATTACTTGCAATACCAGCCCTACACACATCAAAACAACGCACAGCCCTATTCCGACCACTCACTCAAATTC
TATTCTGATGCTTAACAGCTAACGTACTAATCCTCACATGGATCGGAGGTGAACCAGCCGAAAATCCATTCACCACTATT
GGACAAGCAGCCTCTATCCTATACTTTATAATCCCCCTAATACTTATACCTCTCACAGGATTAATTGAAAACAAAATAAT
AAACCAAAAAAACTAAAAACATTCTAGTAGCTTAACCT
>MTD_T_13169
TGAAACTTTGGCTCACTACTAGGCACCTGCCTAATCTTACAAATCACCACAGGAATCTTCCTAGCAATACACTACTCACC
AGACATTTCATTAGCATTCTCATCAATCACTCACATCACCCGAGATGTACAATACGGATGACTAATTCGCAACATACATG
CTAACGGAGCCTCCATCTTCTTTATATGTATTTACCTTCACATTGGCCGAGGACTCTATTATGGTTCATATTTGTACAAA
GAAACTTGAAACACAGGAGTAATTCTACTATTACTAACCATAGCCACAGCATTCATAGGCTATGTCTTGCCATGAGGCCA
AATATCATTTTGAGGCGCCACCGTAATTACCAACCTACTCTCAGCCACTCCATATATTGGTGATACTTTAGTACAATGAA
TTTGAGGCGGATTCTCGGTAGACAACGCAACTCTTACCCGATTCTTTACCTTCCACTTCCTACTCCCATTCATCATTGCA
GGCTTAGCAATTGTACACCTACTATTCCTCCATGAAACAGGATCAAACAACCCAACAGGACTAAACTCAAATACTGACAA
AATCCCTTTCCACCCATACTTTTCATATAAAGACCTACTAGGAATTATTCTAACTTTAACCTTACTACTAAACCTAGCCT
TATTCTCCCCAAACCTTTTAGGTGACCCAGACAATTTCATACCAGCTAACCCGATATCAACTCCATCCCACATCAAACCA
GAATGATACTTTCTCTTTGCATACGCAATTCTCCGATCTATCCCAAACAAACTAGGAGGCGTACTAGCTATACTATCCTC
TATCCTCATATTACTTACAATACCAGCCCTACACACATCAAAACAACGCACAGCCCTATTCCGACCACTCACTCAAATTC
TATTCTGATGCTTAACAGCTAACGTACTAATCCTCACATGGATCGGAGGTCAACCAGCCGAAAATCCATTCACCACTATT
GGACAAGCAGCCTCTATCCTATACTTTATAATCCCCCTAATACTTATACCTCTCACAGGATTAATTGAAAACAAAATAAT
AAATCAAAAAAACTAAAAACATTCTAGTAGCTTAACCT
>MTD_T_13170
TGAAACTTTGGCTCACTACTAGGCACCTGCCTAATCTTACAAATCACCACAGGAATCTTCCTAGCAATACACTACTCACC
AGACATTTCATTAGCATTCTCATCAATCACTCATATCACCCGAGATGTACAATACGGATGACTAATTCGCAACATACATG
CTAACGGAGCCTCCATCTTCTTTATATGTATTTACCTTCACATTGGCCGAGGACTCTATTATGGTTCATATTTGTACAAA
GAAACTTGAAACACAGGAGTAATTCTACTATTACTAACCATAGCCACAGCATTCATAGGCTATGTCTTGCCATGAGGCCA
AATATCATTTTGAGGCGCCACCGTAATTACCAACCTACTCTCAGCCACTCCATATATTGGTGATACTTTAGTACAATGAA
TTTGAGGCGGATTCTCGGTAGACAACGCAACTCTTACCCGATTCTTTACCTTCCACTTCCTACTCCCATTCATCATTGCA
GGCTTAGCAATTGTACACCTACTATTCCTCCATGAAACAGGATCAAATAACCCAACAGGACTAAACTCAAATACTGACAA
AATCCCTTTCCACCCATACTTTTCATATAAAGACCTACTAGGAATTATTCTAACTTTAACCTTACTACTAAACCTAGCCT
TATTCTCCCCAAACCTTTTAGGTGACCCAGACAATTTCATACCAGCTAACCCGATATCAACTCCATCCCACATCAAACCA
GAATGATACTTTCTCTTTGCATACGCAATTCTCCGATCTATCCCAAACAAACTAGGAGGCGTACTAGCTATACTATCCTC
TATCCTCATATTACTTACAATACCAGCCCTACACACATCAAAACAACGCACAGCCCTATTCCGACCACTCACTCAAATTC
TATTCTGATGCTTAACAGCTAACGTACTAATCCTCACATGGATCGGAGGTCAACCAGCCGAAAATCCATTCACCACTATT
GGACAAGCAGCCTCTATCCTATACTTTATAATCCCCCTAATACTTATACCTCTCACAGGATTAATTGAAAACAAAATAAT
AAATCAAAAAAACTAAAAACATTCTAGTAGCTTAACCT
>MTD_T_13171
TGAAACTTCGGCTCACTACTAGGCACCTGCCTAATCTTACAAATTACTACAGGAATCTTCCTAGCAATACACTACTCACC
AGACATCTCATTAGCATTCTCATCAATCACCCACATTACCCGAGACGTACAATACGGCTGACTTATTCGTAACACACATG
CTAACGGAGCCTCCATCTTCTTCATATGTATTTACCTTCACATCGGCCGAGGACTCTATTATGGTTCATACTTATACAAA
GAAACTTGAAATACAGGAGTAATCCTACTATTATTAACCATGGCCACAGCATTCATAGGCTACGTATTACCATGAGGCCA
AATATCATTTTGAGGGGCTACCGTAATTACCAACCTACTCTCAGCTACCCCATACATTGGTGATACCCTAGTACAATGAA
TTTGAGGTGGATTCTCGGTAGACAACGCCACTCTTACCCGATTCTTTACCTTCCACTTCCTACTCCCATTCATCATTGCC
GGCTTAGCAATCGTACATCTACTATTCCTCCATGAAACAGGATCAAACAACCCAACAGGACTAAACTCAAACACTGACAA
AATCCCATTCCACCCATACTTTTCATACAAAGACCTACTAGGAATTATCCTAACCCTAACCTTACTACTAAACTTAACAT
TATTCTCTCCAAACCTTCTAGGCGACCCAGACAATTTTATACCAGCTAACCCCATATCAACCCCATCCCACATCAAACCA
GAATGATACTTTCTCTTTGCATACGCAATTCTCCGATCTATCCCAAACAAACTAGGAGGCGTACTAGCCATACTATCCTC
TATCCTTATACTACTTGCAATACCAACTCTACACACATCAAAACAACGCACAGCCCTATTTCGACCACTCACTCAAATTC
TCTTTTGATGCTTAACAGCTAACGTATTAATCCTCACATGAATCGGAGGTCAACCAGCTGAAAATCCATTTACCACTATC
GGCCAAGCAGCTTCTATCCTATACTTCACAATCCCCCTAATACTCATACCTCTCACAGGATTAATCGAAAACAAAATAAT
AAACCAAAAAAACTAAAAATATTCTAGTAGCTTAACCT
>MTD_T_13172
TGAAACTTCGGCTCACTACTAGGCACCTGCCTAATCTTACAAATTACTACAGGAATCTTCCTAGCAATACACTACTCACC
AGACATCTCATTAGCATTCTCATCAATCACCCACATTACCCGAGACGTACAATACGGCTGACTTATTCGTAACACACATG
CTAACGGAGCCTCCATCTTCTTCATATGTATCTACCTTCACATCGGCCGAGGACTCTATTATGGTTCATACTTATACAAA
GAAACTTGAAATACAGGAGTAATCCTACTATTATTAACCATGGCCACAGCATTCATAGGCTACGTATTACCATGAGGCCA
AATATCATTTTGAGGGGCTACCGTAATTACCAATCTACTCTCAGCTACCCCATATATTGGTGATACCCTAGTACAATGAA
TTTGAGGTGGATTCTCAGTAGACAACGCCACTCTTACCCGATTCTTTACCTTCCACTTCCTACTCCCATTCATCATTGCC
GGCTTAGCAATCGTACATCTACTATTCCTCCATGAAACAGGATCAAACAACCCAACAGGACTAAACTCAAACACTGACAA
AATCCCATTCCACCCATACTTTTCATACAAAGACCTACTAGGAATTATCCTAACCCTAACCTTACTACTAAGCTTAACAT
TATTCTCTCCAAACCTTCTAGGCGACCCAGACAATTTTATACCAGCTAACCCCATATCAACCCCATCCCACATCAAACCA
GAATGATACTTTCTCTTTGCATACGCAATTCTCCGATCTATCCCAAACAAACTAGGAGGCGTACTAGCCATACTATCCTC
CATCCTCATACTACTTGCAATACCAACTCTACACACATCAAAACAACGCACAGCCCTATTTCGACCACTCACTCAAATTC
TCTTTTGATGCTTAACAGCTAACGTATTAATCCTCACATGAATCGGAGGTCAACCAGCTGAAAATCCATTTACCACTATC
GGCCAAACAGCTTCTATCCTATACTTCACAATCCCCCTAATACTCATACCTCTCACAGGATTAATCGAAAACAAAATAAT
AAACCAAAAAAACTAAAAATATTCTAGTAGCTTAACCT
>MTD_T_13173
TGAAACTTTGGCTCACTACTAGGCACCTGCCTAATCTTACAAATTACTACAGGAATCTTCCTAGCAATACACTACTCACC
AGACATCTCATTAGCATTCTCATCAATCACCCACATTACCCGAGACGTACAATACGGCTGACTTATTCGTAACACACATG
CTAACGGAGCCTCCATCTTCTTCATATGTATTTACCTTCACATCGGCCGAGGACTCTATTACGGTTCATACTTATACAAA
GAAACTTGAAATACAGGAGTAATCCTACTATTATTAACCATAACTACAGCATTCATAGGCTACGTATTACCATGAGGCCA
AATATCATTTTGAGGGGCTACCGTAATTACCAACCTACTCTCAGCTACCCCATACATTGGTGATACCCTAGTACAATGAA
TTTGAGGTGGATTCTCGGTAGACAACGCCACTCTTACCCGATTCTTTACCTTCCACTTCCTACTCCCATTCATCATTGCC
GGCTTAGCAATCGTACATCTACTATTCCTCCATGAAACAGGATCAAACAACCCAACAGGACTAAACTCAAACACTGACAA
AATCCCATTCCACCCATACTTTTCATACAAAGACCTACTAGGAATTATCCTAACCCTAACCTTACTACTAAGCTTAACAT
TATTCTCTCCAAACCTTCTAGGCGACCCAGACAATTTTATACCAGCTAACCCCATATCAACCCCATCCCACATCAAACCA
GAATGATACTTTCTCTTTGCATACGCAATTCTCCGATCTATCCCAAACAAACTAGGAGGCGTACTAGCCATACTATCCTC
TATCCTCATACTACTTGCAATACCAACTCTACACACATCAAAACAACGCACAGCCCTATTTCGACCACTCACTCAAATCC
TCTTTTGATGCTTAACAGCTAACGTATTAATCCTCACATGAATCGGAGGTCAACCAGCTGAAAATCCATTTACCACTATC
GGCCAAGCAGCTTCTATCCTATACTTCACAATCCCCTTAATACTCATACCTCTCACAGGATTAATCGAAAACAAAATAAT
AAACCAAAAAAACTAAAAATATTCTAGTAGCTTAACCT
>MTD_T_13174
TGAAACTTTGGCTCACTACTAGGCACCTGCCTAATCTTACAAATCACCACAGGAATCTTCCTAGCAATACACTACTCACC
AGACATTTCATTAGCATTCTCATCAATCACTCACATCACCCGAGATGTACAATACGGATGACTAATTCGCAACATACATG
CTAACGGAGCCTCCATCTTCTTTATATGTATTTACCTTCACATTGGCCGAGGACTCTATTATGGTTCATATTTGTACAAA
GAAACTTGAAACACAGGAGTAATTCTACTATTACTAACCATAGCCACAGCATTCATAGGCTATGTCTTGCCATGAGGCCA
AATATCATTTTGAGGCGCCACCGTAATTACCAACCTACTCTCAGCCACTCCATATATTGGTGATACTTTAGTACAATGAA
TTTGAGGCGGATTCTCGGTAGACAACGCAACTCTTACCCGATTCTTTACCTTCCACTTCCTACTCCCATTCATCATTGCA
GGCTTAGCAATTGTACACCTACTATTCCTCCATGAAACAGGATCAAACAACCCAACAGGACTAAACTCAAATACTGACAA
AATCCCTTTCCACCCATACTTTTCATATAAAGACCTACTAGGAATTATTCTAACTTTAACCTTACTACTAAACCTAGCCT
TATTCTCCCCAAACCTTTTAGGTGACCCAGACAATTTCATACCAGCTAACCCGATATCAACTCCATCCCACATCAAACCA
GAATGATACTTTCTCTTTGCATACGCAATTCTCCGATCTATCCCAAACAAACTAGGAGGCGTACTAGCTATACTATCCTC
TATCCTCATATTACTTACAATACCAGCCCTACACACATCAAAACAACGCACAGCCCTATTCCGACCACTCACTCAAATTC
TATTCTGATGCTTAACAGCTAACGTACTAATCCTCACATGGATCGGAGGTCAACCAGCCGAAAATCCATTCACCACTATT
GGACAAGCAGCCTCTATCCTATACTTTATAATCCCCCTAATACTTATACCTCTCACAGGATTAATTGAAAACAAAATAAT
AAATCAAAAAAACTAAAAACATTCTAGTAGCTTAACCT
>MTD_T_13175
TGAAACTTTGGCTCACTACTAGGCACCTGCCTAATCTTACAAATCACCACAGGAATCTTCCTAGCAATACACTACTCACC
AGACATTTCATTAGCATTCTCATCAATCACTCACATCACCCGAGATGTACAATACGGATGACTAATTCGCAACATACATG
CTAACGGAGCCTCCATCTTCTTTATATGTATTTACCTTCACATTGGCCGAGGACTCTATTATGGTTCATATTTGTACAAA
GAAACTTGAAACACAGGAGTAATTCTACTATTACTAACCATAGCCACAGCATTCATAGGCTATGTCTTGCCATGAGGCCA
AATATCATTTTGAGGCGCCACCGTAATTACCAACCTACTCTCAGCCACTCCATATATTGGTGATACTTTAGTACAATGAA
TTTGAGGCGGATTCTCGGTAGACAACGCAACTCTTACCCGATTCTTTACCTTCCACTTCCTACTCCCATTCATCATTGCA
GGCTTAGCAATTGTACACCTACTATTCCTCCATGAAACAGGATCAAACAACCCAACAGGACTAAACTCAAATACTGACAA
AATCCCTTTCCACCCATACTTTTCATATAAAGACCTACTAGGAATTATTCTAACTTTAACCTTACTACTAAACCTAGCCT
TATTCTCCCCAAACCTTTTAGGTGACCCAGACAATTTCATACCAGCTAACCCGATATCAACTCCATCCCACATCAAACCA
GAATGATACTTTCTCTTTGCATACGCAATTCTCCGATCTATCCCAAACAAACTAGGAGGCGTACTAGCTATACTATCCTC
TATCCTCATATTACTTACAATACCAGCCCTACACACATCAAAACAACGCACAGCCCTATTCCGACCACTCACTCAAATTC
TATTCTGATGCTTAACAGCTAACGTACTAATCCTCACATGGATCGGAGGTCAACCAGCCGAAAATCCATTCACCACTATT
GGACAAGCAGCCTCTATCCTATACTTTATAATCCCCCTAATACTTATACCTCTCACAGGATTAATTGAAAACAAAATAAT
AAATCAAAAAAACTAAAAACATTCTAGTAGCTTAACCT
>MTD_T_13176
TGAAACTTTGGCTCACTACTAGGTACCTGCCTAATCTTACAAATCACCACAGGAATCTTCCTAGCAATACACTACTCACC
AGACATTTCATTAGCATTCTCATCAATTACTCACATCACCCGAGACGTACAATACGGATGACTCATTCGCAACATACATG
CTAACGGAGCCTCCATCTTCTTTATATGTATTTACCTTCACATTGGCCGAGGACTCTATTATGGTTCATACTTATACAAA
GAAACTTGAAACACAGGAGTAATTCTACTATTACTAACCATAGCCACAGCATTCATAGGCTATGTCTTGCCATGAGGCCA
AATATCATTTTGAGGCGCCACCGTAATTACCAACCTACTCTCAGCCACTCCATATATTGGTGATACTTTAGTACAATGAA
TTTGAGGCGGATTCTCAGTAGACAACGCAACCCTTACCCGATTCTTTACCTTCCACTTCCTACTCCCATTTATCATTGCC
GGCTTAGCAATTGTACACCTTCTATTCCTCCATGAAACAGGATCAAACAACCCAACAGGACTAAACTCAAATACTGACAA
AATCCCTTTCCACCCATACTTTTCATACAAAGACCTACTAGGAATTATTCTAACTTTAACCTTACTACTAAACCTAGCCT
TATTCTCCCCAAACCTTTTAGGTGACCCAGACAATTTCATACCAGCTAACCCGATATCAACTCCATCCCACATCAAACCA
GAATGATACTTTCTCTTTGCATACGCAATTCTCCGATCTATCCCAAACAAACTAGGAGGCGTACTAGCTATACTATCCTC
TATCCTCATATTACTTGCAATACCAGCCCTACACACATCAAAACAACGCACAGCCCTATTCCGACCACTCACTCAAATTC
TATTCTGATGCTTAACAGCTAACGTACTAATCCTCACATGGATCGGAGGTCAACCAGCCGAAAATCCATTCACCACTATT
GGACAAGCAGCCTCTATCCTATACTTTATAATCCCCCTAATACTTATACCTCTCACAGGATTAATTGAAAACAAAATAAT
AAACCAAAAAAACTAAAAACATTCTAGTAGCTTAACCT
>MTD_T_13177
TGAAACTTCGGCTCACTACTAGGCACCTGCCTAATCTTACAAATTACTACAGGAATCTTCCTAGCAATACACTACTCACC
AGACATCTCATTAGCATTCTCATCAATCACCCACATTACCCGAGACGTACAATACGGCTGACTTATTCGTAACACACATG
CTAACGGAGCCTCCATCTTCTTCATATGTATCTACCTTCACATCGGCCGAGGACTCTATTATGGTTCATACTTATACAAA
GAAACTTGAAATACAGGAGTAATCCTACTATTATTAACCATGGCCACAGCATTCATAGGCTACGTATTACCATGAGGCCA
AATATCATTTTGAGGGGCTACCGTAATTACCAATCTACTCTCAGCTACCCCATATATTGGTGATACCCTAGTACAATGAA
TTTGAGGTGGATTCTCGGTAGACAACGCCACTCTTACCCGATTCTTTACCTTCCACTTCCTACTCCCATTCATCATTGCC
GGCTTAGCAATCGTACATCTACTATTCCTCCATGAAACAGGATCAAACAACCCAACAGGACTAAACTCAAACACTGACAA
AATCCCATTCCACCCATACTTTTCATACAAAGACCTACTAGGAATTATCCTAACCCTAACCTTACTACTAAGCTTAACAT
TATTCTCTCCAAACCTTCTAGGCGACCCAGACAATTTTATACCAGCTAACCCCATATCAACCCCATCCCACATCAAACCA
GAATGATACTTTCTCTTTGCATACGCAATTCTCCGATCTATCCCAAACAAACTAGGAGGCGTACTAGCCATACTATCCTC
CATCCTCATACTACTTGCAATACCAACTCTACACACATCAAAACAACGCACAGCCCTATTTCGACCACTCACTCAAATTC
TCTTTTGATGCTTAACAGCTAACGTATTAATCCTCACATGAATCGGAGGTCAACCAGCTGAAAATCCATTTACCACTATC
GGCCAAACAGCTTCTATCCTATACTTCACAATCCCCCTAATACTCATACCTCTCACAGGATTAATCGAAAACAAAATAAT
AAACCAAAAAAACTAAAAATATTCTAGTAGCTTAACCT
>MTD_T_13178
TGAAACTTTGGCTCACTACTAGGTACCTGCCTAATCTTACAAATCACCACAGGAATCTTCCTAGCAATACACTACTCACC
AGACATTTCATTAGCATTCTCATCAATTACTCACATCACCCGAGATGTACAATACGGATGACTCATTCGCAATATACATG
CTAACGGAGCCTCCATCTTCTTTATATGTATTTACCTTCACATTGGCCGAGGACTCTATTATGGTTCATACTTATACAAA
GAAACTTGAAACACAGGAGTAATTCTACTATTACTAACCATAGCCACAGCATTCATAGGCTATGTCTTGCCATGAGGCCA
AATATCATTTTGAGGCGCCACCGTAATTACCAACCTACTCTCAGCCACTCCATATATTGGTGATACTTTAGTACAATGAA
TTTGAGGCGGATTCTCAGTAGACAACGCAACCCTTACCCGATTCTTTACCTTCCACTTCCTACTCCCATTTATCATTGCC
GGCTTAGCAATTGTACACCTACTATTCCTCCATGAAACAGGATCAAACAACCCAACAGGACTAAACTCAAATACTGACAA
AATCCCTTTCCACCCATACTTTTCATACAAAGACCTACTAGGAATTATTCTAACTTTAACCTTACTACTAAACCTAGCCT
TATTCTCCCCAAACCTTTTAGGTGACCCAGACAATTTCATACCAGCTAACCCGATATCAACTCCATCCCACATCAAACCA
GAATGATACTTTCTCTTTGCATACGCAATTCTCCGATCTATCCCAAACAAACTAGGAGGCGTACTAGCTATACTATCCTC
TATCCTCATATTACTTGCAATACCAGCCCTACACACATCAAAACAACGCACAGCCCTATTCCGACCACTCACTCAAATTC
TATTCTGATGCTTAACAGCTAACGTACTAATCCTCACATGGATCGGAGGTCAACCAGCCGAAAATCCATTCACCGCTATT
GGACAAGCAGCCTCTATCCTATACTTTATAATCCCCCTAATACTTATACCTCTCACAGGATTAATTGAAAACAAAATAAT
AAACCAAAAAAACTAAAAACATTCTAGTAGCTTAACCT
>MTD_T_13179
TGAAACTTTGGCTCACTACTAGGTACCTGCCTAATCTTACAAATCACCACAGGAATCTTCCTAGCAATACACTACTCACC
AGACATTTCATTAGCATTCTCATCAATTACTCACATCACCCGAGACGTACAATACGGATGACTCATTCGCAACATACATG
CTAACGGAGCCTCCATCTTCTTTATATGTATTTACCTTCACATTGGCCGAGGACTCTATTATGGTTCATACTTATACAAA
GAAACTTGAAACACAGGAGTAATTCTACTATTACTAACCATAGCCACAGCATTCATAGGCTATGTCTTGCCATGAGGCCA
AATATCATTTTGAGGCGCCACCGTAATCACCAACCTACTCTCAGCCACTCCATATATTGGTGATACTTTAGTACAATGAA
TTTGAGGCGGATTCTCAGTAGACAACGCAACCCTTACCCGATTCTTTACCTTCCACTTCCTACTCCCATTTATCATTGCC
GGCTTAGCAATTGTACACCTTCTATTCCTCCATGAAACAGGATCAAACAACCCAACAGGACTAAACTCAAATACTGACAA
AATCCCTTTCCACCCATACTTTTCATACAAAGACCTACTAGGAATTATTCTAACTTTAACCTTACTACTAAACCTAGCCT
TATTCTCCCCAAACCTTTTAGGTGACCCAGACAATTTCATACCAGCTAACCCGATATCAACTCCATCCCACATCAAACCA
GAATGATACTTTCTCTTTGCATACGCAATTCTCCGATCTATCCCAAACAAACTAGGAGGCGTACTAGCTATACTATCCTC
TATCCTCATATTACTTGCAATACCAGCCCTACACACATCAAAACAACGCACAGCCCTATTCCGACCACTCACTCAAATTC
TATTCTGATGCTTAACAGCTAACGTACTAATCCTCACATGGATCGGAGGTCAACCAGCCGAAAATCCATTCACCACTATT
GGACAAGCAGCCTCTATCCTATACTTTATAATCCCCCTAATACTTATACCTCTCACAGGATTAATTGAAAACAAAATAAT
AAACCAAAAAAACTAAAAACATTCTAGTAGCTTAACCT
>MTD_T_13180
TGAAACTTTGGCTCACTACTAGGTACCTGCCTAATCTTACAAATCACCACAGGAATCTTCCTAGCAATACACTACTCACC
AGACATTTCATTAGCATTCTCATCAATTACTCACATCACCCGAGATGTACAATACGGATGACTCATTCGCAATATACATG
CTAACGGAGCCTCCATCTTCTTTATATGTATTTACCTTCACATTGGCCGAGGACTCTATTATGGTTCATACTTATACAAA
GAAACTTGAAACACAGGAGTAATTCTACTATTACTAACCATAGCCACAGCATTCATAGGCTATGTCTTGCCATGAGGCCA
AATATCATTTTGAGGCGCCACCGTAATTACCAACCTACTCTCAGCCACTCCATATATTGGTGATACTTTAGTACAATGAA
TTTGAGGCGGATTCTCAGTAGACAACGCAACCCTTACCCGATTCTTTACCTTCCACTTCCTACTCCCATTTATCATTGCC
GGCTTAGCAATTGTACACCTACTATTCCTCCATGAAACAGGATCAAACAACCCAACAGGACTAAACTCAAATACTGACAA
AATCCCTTTCCACCCATACTTTTCATACAAAGACCTACTAGGAATTATTCTAACTTTAACCTTACTACTAAACCTAGCCT
TATTCTCCCCAAACCTTTTAGGTGACCCAGACAATTTCATACCAGCTAACCCGATATCAACTCCATCCCACATCAAACCA
GAATGATACTTTCTCTTTGCATACGCAATTCTCCGATCTATCCCAAACAAACTAGGAGGCGTACTAGCTATACTATCCTC
TATCCTCATATTACTTGCAATACCAGCCCTACACACATCAAAACAACGCACAGCCCTATTCCGACCACTCACTCAAATTC
TATTCTGATGCTTAACAGCTAACGTACTAATCCTCACATGGATCGGAGGTCAACCAGCCGAAAATCCATTCACCGCTATT
GGACAAGCAGCCTCTATCCTATACTTTATAATCCCCCTAATACTTATACCTCTCACAGGATTAATTGAAAACAAAATAAT
AAACCAAAAAAACTAAAAACATTCTAGTAGCTTAACCT
>MTD_T_13181
TGAAACTTTGGCTCACTACTAGGTACCTGCCTAATCTTACAAATCACCACAGGAATCTTCCTAGCAATACACTACTCACC
AGACATTTCATTAGCATTCTCATCAATTACTCACATCACCCGAGATGTACAATACGGATGACTCATTCGCAATATACATG
CTAACGGAGCCTCCATCTTCTTTATATGTATTTACCTTCACATTGGCCGAGGACTCTATTATGGTTCATACTTATACAAA
GAAACTTGAAACACAGGAGTAATTCTACTATTACTAACCATAGCCACAGCATTCATAGGCTATGTCTTGCCATGAGGCCA
AATATCATTTTGAGGCGCCACCGTAATTACCAACCTACTCTCAGCCACTCCATATATTGGTGATACTTTAGTACAATGAA
TTTGAGGCGGATTCTCAGTAGACAACGCAACCCTTACCCGATTCTTTACCTTCCACTTCCTACTCCCATTTATCATTGCC
GGCTTAGCAATTGTACACCTACTATTCCTCCATGAAACAGGATCAAACAACCCAACAGGACTAAACTCAAATACTGACAA
AATCCCTTTCCACCCATACTTTTCATACAAAGACCTACTAGGAATTATTCTAACTTTAACCTTACTACTAAACCTAGCCT
TATTCTCCCCAAACCTTTTAGGTGACCCAGACAATTTCATACCAGCTAACCCGATATCAACTCCATCCCACATCAAACCA
GAATGATACTTTCTCTTTGCATACGCAATTCTCCGATCTATCCCAAACAAACTAGGAGGCGTACTAGCTATACTATCCTC
TATCCTCATATTACTTGCAATACCAGCCCTACACACATCAAAACAACGCACAGCCCTATTCCGACCACTCACTCAAATTC
TATTCTGATGCTTAACAGCTAACGTACTAATCCTCACATGGATCGGAGGTCAACCAGCCGAAAATCCATTCACCGCTATT
GGACAAGCAGCCTCTATCCTATACTTTATAATCCCCCTAATACTTATACCTCTCACAGGATTAATTGAAAACAAAATAAT
AAACCAAAAAAACTAAAAACATTCTAGTAGCTTAACCT
>MTD_T_13182
TGAAACTTTGGCTCACTACTAGGTACCTGCCTAATCTTACAAATCACCACAGGAATCTTCCTAGCAATACACTACTCACC
AGACATTTCATTAGCATTCTCATCAATTACTCACATCACCCGAGATGTACAATACGGATGACTCATTCGCAATATACATG
CTAACGGAGCCTCCATCTTCTTTATATGTATTTACCTTCACATTGGCCGAGGACTCTATTATGGTTCATACTTATACAAA
GAAACTTGAAACACAGGAGTAATTCTACTATTACTAACCATAGCCACAGCATTCATAGGCTATGTCTTGCCATGAGGCCA
AATATCATTTTGAGGCGCCACCGTAATTACCAACCTACTCTCAGCCACTCCATATATTGGTGATACTTTAGTACAATGAA
TTTGAGGCGGATTCTCAGTAGACAACGCAACCCTTACCCGATTCTTTACCTTCCACTTCCTACTCCCATTTATCATTGCC
GGCTTAGCAATTGTACACCTACTATTCCTCCATGAAACAGGATCAAACAACCCAACAGGACTAAACTCAAATACTGACAA
AATCCCTTTCCACCCATACTTTTCATACAAAGACCTACTAGGAATTATTCTAACTTTAACCTTACTACTAAACCTAGCCT
TATTCTCCCCAAACCTTTTAGGTGACCCAGACAATTTCATACCAGCTAACCCGATATCAACTCCATCCCACATCAAACCA
GAATGATACTTTCTCTTTGCATACGCAATTCTCCGATCTATCCCAAACAAACTAGGAGGCGTACTAGCTATACTATCCTC
TATCCTCATATTACTTGCAATACCAGCCTTACACACATCAAAACAACGCACAGCCCTATTCCGACCACTCACTCAAATTC
TATTCTGATGCTTAACAGCTAACGTACTAATCCTCACATGGATCGGAGGTCAACCAGCCGAAAATCCATTCACCGCTATT
GGACAAGCAGCCTCTATCCTATACTTTATAATCCCCCTAATACTTATACCTCTCACAGGATTAATTGAAAACAAAATAAT
AAACCAAAAAAACTAAAAACATTCTAGTAGCTTAACCT
>MTD_T_13183
TGAAACTTTGGCTCACTACTAGGTACCTGCCTAATCTTACAAATCACCACAGGAATCTTTCTAGCAATACACTACTCACC
AGACATTTCATTAGCATTCTCATCAATTACTCACATCACCCGAGATGTACAATACGGATGACTCATTCGCAATATACATG
CTAACGGAGCCTCCATCTTCTTTATATGTATTTACCTTCACATTGGCCGAGGACTCTATTATGGTTCATACTTATACAAA
GAAACTTGAAACACAGGAGTAATTCTACTATTACTAACCATAGCCACAGCATTCATAGGCTATGTCTTGCCATGAGGCCA
AATATCATTTTGAGGCGCCACCGTAATTACCAACCTACTCTCAGCCACTCCATATATTGGTGATACTTTAGTACAATGAA
TTTGAGGCGGATTCTCAGTAGACAACGCAACCCTTACCCGATTCTTTACCTTCCACTTCCTACTCCCATTTATCATTGCC
GGCTTAGCAATTGTACACCTACTATTCCTCCATGAAACAGGATCAAACAACCCAACAGGACTAAACTCAAATACTGACAA
AATCCCTTTCCACCCATACTTTTCATACAAAGACCTACTAGGAATTATTCTAACTTTAACCTTACTACTAAACCTAGCCT
TATTCTCCCCAAACCTTTTAGGTGACCCAGACAATTTCATACCAGCTAACCCAATATCAACTCCATCCCACATCAAACCA
GAATGATACTTTCTCTTTGCATACGCAATTCTCCGATCTATCCCAAACAAACTAGGAGGCGTACTAGCTATACTATCCTC
TATCCTCATATTACTTGCAATACCAGCCCTACACACATCAAAACAACGCACAGCCCTATTCCGACCACTCACTCAAATTC
TATTCTGATGCTTAACAGCTAACGTACTAATCCTCACATGGATCGGAGGTCAACCAGCCGAAAATCCATTCACCACTATT
GGACAAGCAGCCTCTATCCTATACTTTATAATCCCCCTAATACTTATACCTCTCACAGGATTAATTGAAAACAAAATAAT
AAACCAAAAAAACTAAAAACATTCTAGTAGCTTAACCT
>MTD_T_13184
TGAAACTTTGGCTCACTACTAGGTACCTGCCTAATCTTACAAATCACCACAGGAATCTTCCTAGCAATACACTACTCACC
AGACATTTCATTAGCATTCTCATCAATTACTCACATCACCCGAGATGTACAATACGGATGACTCATTCGCAATATACATG
CTAACGGAGCCTCCATCTTCTTTATATGTATTTACCTTCACATTGGCCGAGGACTCTATTATGGTTCATACTTATACAAA
GAAACTTGAAACACAGGAGTAATTCTACTATTACTAACCATAGCCACAGCATTCATAGGCTATGTCTTGCCATGAGGCCA
AATATCATTTTGAGGCGCCACCGTAATTACCAACCTACTCTCAGCCACTCCATATATTGGTAATACTTTAGTACAATGAA
TTTGAGGCGGATTCTCAGTAGACAACGCAACCCTTACCCGATTCTTTACCTTCCACTTCCTACTCCCATTTATCATTGCC
GGCTTAGCAATTGTACACCTACTATTCCTCCATGAAACAGGATCAAACAACCCAACAGGACTAAACTCAAATACTGACAA
AATCCCTTTCCACCCATACTTTTCATACAAAGACCTACTAGGAATTATTCTAACTTTAACCTTACTACTAAACCTAGCCT
TATTCTCCCCAAACCTTTTAGGTGACCCAGACAATTTCATACCAGCTAACCCGATATCAACTCCATCCCACATCAAACCA
GAATGATACTTTCTCTTTGCATACGCAATTCTCCGATCTATCCCAAACAAACTAGGAGGCGTACTAGCTATACTATCCTC
TATCCTCATATTACTTGCAATACCAGCCCTACACACATCAAAACAACGCACAGCCCTATTCCGACCACTCACTCAAATTC
TATTCTGATGCTTAACAGCTAACGTACTAATCCTCACATGGATCGGAGGTCAACCAGCCGAAAATCCATTCACCACTATT
GGACAAGCAGCCTCTATCCTATACTTTATAATCCCCCTAATACTTATACCTCTCACAGGATTAATTGAAAACAAAATAAT
AAACCAAAAAAACTAAAAACATTCTAGTAGCTTAACCT
>MTD_T_13185
TGAAACTTTGGCTCACTACTAGGTACCTGCCTAATCTTACAAATCACCACAGGAATCTTTCTAGCAATACACTACTCACC
AGACATTTCATTAGCATTCTCATCAATTACTCACATCACCCGAGATGTACAATACGGATGACTCATTCGCAATATACATG
CTAACGGAGCCTCTATCTTCTTTATATGTATTTACCTTCACATTGGCCGAGGACTCTATTATGGTTCATACTTATACAAA
GAAACTTGAAACACAGGAGTAATTCTACTATTACTAACCATAGCCACAGCATTCATAGGCTATGTCTTGCCATGAGGCCA
AATATCATTTTGAGGCGCCACCGTAATTACCAACCTACTCTCAGCCACTCCATATATTGGTGACACTTTAGTACAATGAA
TTTGAGGCGGATTCTCAGTAGACAACGCAACCCTTACCCGATTCTTTACCTTCCACTTCCTACTCCCATTTATCATTGCC
GGCTTAGCAATTGTACACCTACTATTCCTCCATGAAACAGGATCAAACAACCCAACAGGACTAAACTCAAATACTGACAA
AATCCCCTTCCACCCATACTTTTCATACAAAGACCTACTAGGAATTATTCTAACTTTAACCTTACTACTAAACCTAGCCT
TATTCTCCCCAAACCTTTTAGGTGACCCAGACAATTTCATACCAGCTAACCCGATATCAACTCCATCCCACATCAAACCA
GAATGATACTTTCTCTTTGCATACGCAATTCTCCGATCTATCCCAAACAAACTAGGAGGCGTACTAGCTATACTATCCTC
TATCCTCATATTACTTGCAATACCAGCCCTACACACATCAAAACAACGCACAGCCCTATTCCGACCACTCACTCAAATTC
TATTCTGATGCTTAACAGCTAACGTACTAATCCTCACATGGATCGGAGGTCAACCAGCCGAAAATCCATTCACCACTATT
GGACAAGCAGCCTCTATCCTATACTTTATAATCCCCCTAATACTTATACCTCTCACAGGATTAATTGAAAACAAAATAAT
AAACCAAAAAAACTAAAAACATTCTAGTAGCTTAACCT
>MTD_T_13204
TGAAACTTTGGCTCACTACTAGGCACCTGCCTAATCTTACAAATCACCACAGGAATCTTCCTAGCAATACACTACTCACC
AGACATTTCATTAGCATTCTCATCAATCACTCACATCACCCGAGATGTACAATACGGATGACTAATTCGCAACATACATG
CTAACGGAGCCTCCATCTTCTTTATATGTATTTACCTTCACATTGGCCGAGGACTCTATTATGGTTCATATTTGTACAAA
GAAACTTGAAACACAGGAGTAATTCTACTATTACTAACCATAGCCACAGCATTCATAGGCTATGTCTTGCCATGAGGCCA
AATATCATTTTGAGGCGCCACCGTAATTACCAACCTACTCTCAGCCACTCCATATATTGGTGATACTTTAGTACAATGAA
TTTGAGGCGGATTCTCGGTAGACAACGCAACTCTTACCCGATTCTTTACCTTCCACTTCCTACTCCCATTCATCATTGCA
GGCTTAGCAATTGTACACCTACTATTCCTCCATGAAACAGGATCAAACAACCCAACAGGACTAAACTCAAATACTGACAA
AATCCCTTTCCACCCATACTTTTCATATAAAGACCTACTAGGAATTATTCTAACTTTAACCTTACTACTAAACCTAGCCT
TATTCTCCCCAAACCTTTTAGGTGACCCAGACAATTTCATACCAGCTAACCCGATATCAACTCCATCCCACATCAAACCA
GAATGATACTTTCTCTTTGCATACGCAATTCTCCGATCTATCCCAAACAAACTAGGAGGCGTACTAGCTATACTATCCTC
TATCCTCATATTACTTACAATACCAGCCCTACACACATCAAAACAACGCACAGCCCTATTCCGACCACTCACTCAAATTC
TATTCTGATGCTTAACAGCTAACGTACTAATCCTCACATGGATCGGAGGTCAACCAGCCGAAAATCCATTCACCACTATT
GGACAAGCAGCCTCTATCCTATACTTTATAATCCCCCTAATACTTATACCTCTCACAGGATTAATTGAAAACAAAATAAT
AAATCAAAAAAACTAAAAACATTCTAGTAGCTTAACCT
>MTD_T_13205
TGAAACTTTGGCTCACTACTAGGTACCTGCCTAATCTTACAAATCACCACAGGAATCTTCCTAGCAATACACTACTCACC
AGACATTTCATTAGCATTCTCATCAATTACTCACATCACCCGAGATGTACAATACGGATGACTCATTCGCAATATACATG
CTAACGGAGCCTCCATCTTCTTTATATGTATTTACCTTCACATTGGCCGAGGACTCTATTATGGTTCATACTTATACAAA
GAAACTTGAAACACAGGAGTAATTCTACTATTACTAACCATAGCCACAGCATTCATAGGCTATGTCTTGCCATGAGGCCA
AATATCATTTTGAGGCGCCACCGTAATTACCAACCTACTCTCAGCCACTCCATATATTGGTGATACTTTAGTACAATGAA
TTTGAGGCGGATTCTCAGTAGACAACGCAACCCTTACCCGATTCTTTACCTTCCACTTCCTACTCCCATTTATCATTGCC
GGCTTAGCAATTGTACACCTACTATTCCTCCATGAAACAGGATCAAACAACCCAACAGGACTAAACTCAAATACTGACAA
AATCCCTTTCCACCCATACTTTTCATACAAAGACCTACTAGGAATTATTCTAACTTTAACCTTACTACTAAACCTAGCCT
TATTCTCCCCAAACCTTTTAGGTGACCCAGACAATTTCATACCAGCTAACCCGATATCAACTCCATCCCACATCAAACCA
GAATGATACTTTCTCTTTGCATACGCAATTCTCCGATCTATCCCAAACAAACTAGGAGGCGTACTAGCTATACTATCCTC
TATCCTCATATTACTTGCAATACCAGCCCTACACACATCAAAACAACGCACAGCCCTATTCCGACCACTCACTCAAATTC
TATTCTGATGCTTAACAGCTAACGTACTAATCCTCACATGGATCGGAGGTCAACCAGCCGAAAATCCATTCACCGCTATT
GGACAAGCAGCCTCTATCCTATACTTTATAATCCCCCTAATACTTATACCTCTCACAGGATTAATTGAAAACAAAATAAT
AAACCAAAAAAACTAAAAACATTCTAGTAGCTTAACCT
>MTD_T_13206
TGAAACTTTGGCTCACTACTAGGCACCTGCCTAATCTTACAAATCACCACAGGAATCTTCCTAGCAATACACTACTCACC
AGACATTTCATTAGCATTCTCATCAATCACTCACATCACCCGAGATGTACAATACGGATGACTAATTCGCAACATACATG
CTAACGGAGCCTCCATCTTCTTTATATGTATTTACCTTCACATTGGCCGAGGACTCTATTATGGTTCATATTTGTACAAA
GAAACTTGAAACACAGGAGTAATTCTACTATTACTAACCATAGCCACAGCATTCATAGGCTATGTCTTGCCATGAGGCCA
AATATCATTTTGAGGCGCCACCGTAATTACCAACCTACTCTCAGCCACTCCATATATTGGTGATACTTTAGTACAATGAA
TTTGAGGCGGATTCTCGGTAGACAACGCAACTCTTACCCGATTCTTTACCTTCCACTTCCTACTCCCATTCATCATTGCA
GGCTTAGCAATTGTACACCTACTACTCCTCCATGAAACAGGATCAAACAACCCAACAGGACTAAACTCAAATACTGACAA
AATCCCTTTCCACCCATACTTTTCATATAAAGACCTACTAGGAATTATTCTAACTTTAACCTTACTACTAAACCTAGCCT
TATTCTCCCCAAACCTTTTAGGTGACCCAGACAATTTCATACCAGCTAACCCGATATCAACTCCATCCCACATCAAACCA
GAATGATACTTTCTCTTTGCATACGCAATTCTCCGATCTATCCCAAACAAACTAGGAGGCGTACTAGCTATACTATCCTC
TATCCTCATATTACTTACAATACCAGCCCTACACACATCAAAACAACGCACAGCCCTATTCCGACCACTCACTCAAATTC
TATTCTGATGCTTAACAGCTAACGTACTAATCCTCACATGGATCGGAGGTCAACCAGCCGAAAATCCATTCACCACTATT
GGACAAGCAGCCTCTATCCTATACTTTATAATCCCCCTAATACTTATACCTCTCACAGGATTAATTGAAAACAAAATAAT
AAATCAAAAAAACTAAAAACATTCTAGTAGCTTAACCT
>MTD_T_13207
?????????GGCTCACTACTAGGTACCTGCCTAATCTTACAAATCACCACAGGAATCTTCCTAGCAATACACTACTCACC
AGACATTTCATTAGCATTCTCATCAATTACTCACATCACCCGAGATGTACAATACGGATGACTCATTCGCAATATACATG
CTAACGGAGCCTCCATCTTCTTTATATGTATTTACCTTCACATTGGCCGAGGACTCTATTATGGTTCATACTTATACAAA
GAAACTTGAAACACAGGAGTAATTCTACTATTACTAACCATAGCCACAGCATTCATAGGCTATGTCTTGCCATGAGGCCA
AATATCATTTTGAGGCGCCACCGTAATTACCAACCTACTCTCAGCCACTCCATATATTGGTGATACTTTAGTACAATGAA
TTTGAGGCGGATTCTCAGTAGACAACGCAACCCTTACCCGATTCTTTACCTTCCACTTCCTACTCCCATTTATCATTGCC
GGCTTAGCAATTGTACACCTACTATTCCTCCATGAAACAGGATCAAACAACCCAACAGGACTAAACTCAAATACTGACAA
AATCCCTTTCCACCCATACTTCTCATACAAAGACCTACTAGGAATTATTCTAACTTTAACCTTACTACTAAACCTAGCCT
TATTCTCCCCAAACCTTTTAGGTGACCCAGACAATTTCATACCAGCTAACCCGATATCAACTCCATCCCACATCAAACCA
GAATGATACTTTCTCTTTGCATACGCAATTCTCCGATCTATCCCAAACAAACTAGGAGGCGTACTAGCTATACTATCCTC
TATCCTCATATTACTTGCAATACCAGCTCTACACACCTCAAAACAACGCACAGCCCTATTCCGACCACTCACTCAAATTC
TATTCTGATGCTTAACAGCTAACGTACTAATCCTCACATGGATCGGAGGTCAACCAGCCGAAAATCCATTCACCACTATT
GGACAAGCAGCCTCTATCCTATACTTTATAATCCCCCTAATACTTATACCTCTCACAGGATTAATTGAAAACAAAATAAT
AAACCAAAAAAACTAAAAACATTCTAGTAGCTTAACCT
